# Supplementary material for: Genome-wide association studies reveal that members of bHLH subfamily 16 share a conserved function in regulating flag leaf angle in rice (Oryza sativa)
Source: PLoS Genet. 2018 Apr 4;14(4):e1007323. doi: 10.1371/journal.pgen.1007323 (PMC5902044; doi:10.1371/journal.pgen.1007323)
Supplement: S4 Table — (XLS) [file pgen.1007323.s004.xls]

## Sheet: Sheet1
S4 Table The information and FLA of 529 O. sativa in Hainan and Wuhan.
ID	Name	Original producing area	Latitude	Longitude	Clean bases (Gb)	Sequencing depth	Base quality ³20 (%)	Mapping rate (%)	Subpopulation component						Subpopulation (sequence-based)	Year of release	Type (restorer/maintainer/landrace/wide compatible variety(WCV))	Genotype dataset	FLA(°)
									IndI	IndII	Aus	VI	TrJ	TeJ					Hainan	Wuhan
C001	Sadu-cho	Philippines	14.6	121	1.02	2.7	96.9	92.75	0.857453	0.141676	1e-05	1e-05	0.000841	1e-05	IndI			The entire set and the subset of indica	27.6667	16.1667
C002	Dom Sufid	Philippines	14.6	121	1.14	3.1	96.8	94.85	1e-05	1e-05	1e-05	0.99995	1e-05	1e-05	VI			The entire set	20.6667	16
C003	Gerdeh	Iran	35.45	51.3	1.14	3.1	96.9	96.83	1e-05	1e-05	1e-05	0.34929	1e-05	0.65067	Jap			The entire set and the subset of japonica	23.3333	92.5
C004	Li-Jiang-Xin-Tuan-Hei-Gu	China	39.54	116.28	1.15	3.1	97	97.49	1e-05	1e-05	1e-05	1e-05	0.081729	0.918231	TeJ		inbred rice		25	31.25
C005	AZUCENA	Philippines	14.6	121	1.14	3.1	97	95.94	1e-05	1e-05	1e-05	1e-05	0.99995	1e-05	TrJ				43.8333	91
C006	Shan-Huang Zhan-2	China	39.54	116.28	1.17	3.1	95.5	92.7	0.33417	0.66579	1e-05	1e-05	1e-05	1e-05	Ind		inbred rice		6.66667	10.8333
C007	Swarna	India	28.6	77.2	1.14	3.1	96.9	92.79	0.326868	0.673092	1e-05	1e-05	1e-05	1e-05	Ind		inbred rice		8.66667	8.5
C008	MOROBEREKAN	Guinea	9.3	-13.43	1.14	3.1	96.8	92.47	0.171266	0.819718	0.008986	1e-05	1e-05	1e-05	IndII				10	6.25
C009	CYPRESS	United States	38.54	-77.02	1.15	3.1	97.1	92.81	0.349235	0.650725	1e-05	1e-05	1e-05	1e-05	Ind				19.6667	12.5
C010	IR64	Philippines	14.6	121	1.12	3	96.9	96.02	1e-05	0.035328	1e-05	0.000686	0.963956	1e-05	TrJ	1983	inbred rice			24.8333
C011	Tainong67	Taiwan	25.03	121.31	1.14	3.1	97	93.62	1e-05	0.913241	1e-05	1e-05	1e-05	0.086719	IndII	1989	inbred rice		8	11.1667
C012	N 22	Philippines	14.6	121	1.14	3.1	96.8	98.52	1e-05	0.017017	1e-05	1e-05	1e-05	0.982943	TeJ		landrace		17
C013	M202	Philippines	14.6	121	1.14	3.1	97	92.88	1e-05	1e-05	0.99995	1e-05	1e-05	1e-05	Aus		inbred rice		6.16667	10.3333
C014	Dular	India	28.6	77.2	1.05	2.8	95.5	96.7	0.018985	0.031682	1e-05	1.1e-05	0.329779	0.619534	Jap		WCV		20	50
C015	Laoguangtou83	Heilongjiang	45.45	126.41	1.11	3	95.5	92.82	1e-05	1e-05	0.99995	1e-05	1e-05	1e-05	Aus				5	21
C016	Baimaodao	Heilongjiang	45.45	126.41	1.19	3.2	95.4	98.25	1e-05	1e-05	1e-05	1e-05	1e-05	0.99995	TeJ				31.6667	34.3333
C017	AnnongwanjingB	Anhui	37.51	117.18	1.1	3	95.4	97.6	1e-05	1e-05	1e-05	1e-05	0.079584	0.920376	TeJ				10.3333	77.8333
C018	Ajiaonante	Zhejiang	30.14	120.09	1.1	2.9	95.1	98.27	1e-05	1e-05	1e-05	1e-05	1e-05	0.99995	TeJ	1950s	inbred rice		35.8333	30.8
C019	Guangluai4hao	Guangdong	23.08	113.15	1.11	3	95.5	92.89	0.99995	1e-05	1e-05	1e-05	1e-05	1e-05	IndI	1983	inbred rice		9.4	23.5
C020	xiangaizao10	Hunan	28.11	113	1.11	3	95.7	93.04	0.99995	1e-05	1e-05	1e-05	1e-05	1e-05	IndI	1978	inbred rice		5	16.3333
C021	Jing7623	Unknown	NA	NA	1.11	3	95.7	92.98	0.846942	0.153013	1e-05	1e-05	1.5e-05	1e-05	IndI	1960s	inbred rice		15	29
C022	JinnanteB	Hunan	28.11	113	1.11	3	95.6	92.76	0.883292	0.11077	1e-05	1e-05	1e-05	0.005908	IndI		maintainer		18.3333	21
C023	Funingzipi	Hebei	38.02	114.28	1.11	3	95.7	97.21	1e-05	1e-05	1e-05	1e-05	0.092111	0.907849	TeJ	1938	landrace		38.3333	61.6667
C024	zhenshan97B	Jiangxi	28.41	115.52	1	2.7	95.3	93.07	0.955691	1e-05	1e-05	1e-05	1.6e-05	0.044263	IndI	1960s	maintainer		15.1667	16.6667
C025	Qingsiai16B	Guangdong	23.08	113.15	1.12	3	95.9	92.58	0.255736	0.73126	1e-05	1e-05	0.012974	1e-05	IndII		maintainer		18.25	11.5
C026	Weiguo	Liaoning	41.5	123.24	1.02	2.7	96	98.6	1e-05	1e-05	1e-05	1e-05	1e-05	0.99995	TeJ	1991	inbred rice			16.8333
C027	Dianrui409B	Yunnan	25.04	102.41	1.12	3	96.1	92.55	0.339931	0.623015	0.004508	0.011596	0.020941	1e-05	Ind	1980	maintainer		19	15.3333
C028	Liaojing287	Liaoning	41.5	123.24	1.15	3.1	96	98.38	1e-05	1e-05	1e-05	0.006885	0.03151	0.961575	TeJ	1988	inbred rice
C029	Huhui628	Unknown	NA	NA	1.12	3	96.1	96.64	0.020436	0.044517	1e-05	0.030648	0.352318	0.55207	Jap		restorer
C030	88B	Jiangsu	32.02	118.5	1.11	3	95.8	92.64	0.350617	0.64331	0.002486	1e-05	1e-05	0.003566	Ind		maintainer		14.8333	12.5
C031	Xianghui91269	Hunan	28.11	113	1.11	3	95.8	92.73	0.599137	0.400823	1e-05	1e-05	1e-05	1e-05	Ind		restorer		13.3333	23.3333
C032	Longhuamaohu	Hebei	38.02	114.28	1.11	3	95.8	97.48	1.3e-05	1e-05	1e-05	1e-05	1e-05	0.999947	TeJ		landrace		21.5	45.5
C033	Lucaihao	Fujian	26.05	119.18	1.12	3	95.9	92.69	0.999939	1.4e-05	1e-05	1.7e-05	1e-05	1e-05	IndI	1960s	inbred rice		21.1667	17
C034	Zhonglouyihao1	Shanxi	37.52	112.34	1.09	2.9	95.4	97.65	1e-05	1e-05	1e-05	1e-05	1.6e-05	0.999944	TeJ				9.16667	19.2857
C035	Yelicanghua	Hebei	38.02	114.28	1.11	3	95.8	97.57	1e-05	1e-05	1e-05	1e-05	0.013382	0.986578	TeJ				44.1667	41.1667
C036	Shufeng101	Sichuan	30.39	104.05	1.01	2.7	95.5	92.31	0.684321	0.273504	0.042146	1e-05	1e-05	1e-05	IndI		inbred rice		9.16667	19.6667
C037	Chengduai3hao	Sichuan	30.39	104.05	1.11	3	95.6	92.57	0.99995	1e-05	1e-05	1e-05	1e-05	1e-05	IndI		inbred rice		25.3333	30
C038	Sankecui	Hunan	28.11	113	1.13	3	95.9	92.31	0.662377	0.337583	1e-05	1e-05	1e-05	1e-05	Ind		landrace		13	21.3333
C039	Gongju73	Yunnan	25.04	102.41	1.11	3	95.6	92.72	0.99995	1e-05	1e-05	1e-05	1e-05	1e-05	IndI		landrace		19.5	22.6667
C040	Jiabala	Xizang	29.41	91.1	1.11	3	95.6	92.71	0.999931	1e-05	1e-05	1.8e-05	1.3e-05	1.9e-05	IndI		landrace		19.8333	21.6667
C041	Taishannuo	Guangdong	23.08	113.15	1.11	3	95.6	92.37	0.873955	0.125998	1e-05	1.1e-05	1.3e-05	1.2e-05	IndI		landrace		36	48.8571
C042	Guichao2hao	Guangdong	23.08	113.15	1.12	3	95.8	92.69	0.552179	0.447781	1e-05	1e-05	1e-05	1e-05	Ind	1970s	inbred rice		7.33333	10.5
C043	Huke3hao	Shanghai	31.14	121.29	1.12	3	95.8	92.75	0.688537	0.311423	1e-05	1e-05	1.1e-05	1e-05	Ind	1970s	inbred rice		15.5	18.5
C044	Teqingxuanhui	Unknown	NA	NA	1.12	3	95.9	92.75	0.116375	0.824434	0.016064	0.003405	0.002861	0.036861	IndII	1980s	restorer		11.6667	11.1667
C045	Huangsiguizhan	Guangdong	23.08	113.15	1.12	3	95.8	92.48	0.179305	0.820655	1e-05	1e-05	1e-05	1e-05	IndII		inbred rice		11.5	11.1667
C046	Xiangwanxian3hao	Hunan	28.11	113	1.12	3	95.4	92.63	0.316675	0.67455	0.004606	1e-05	1e-05	0.004149	Ind	1980s	inbred rice		10	13.5
C047	Taizhong65hao	Taiwan	25.03	121.31	1.11	3	95.4	92.68	0.999948	1.2e-05	1e-05	1e-05	1e-05	1e-05	IndI		inbred rice		21.3333	16.1667
C048	Zaoshunonghu6	Hunan	28.11	113	1.1	3	95.2	98.29	1e-05	1e-05	1e-05	1e-05	1.4e-05	0.999946	TeJ	1970s	inbred rice
C049	Jinyou1hao	Fujian	26.05	119.18	1.11	3	95.8	92.55	0.280461	0.686189	1e-05	1e-05	0.03332	1e-05	IndII	1980s	inbred rice		25.1667	18.1667
C050	Chengnongshuijing	Sichuan	30.39	104.05	1.05	2.8	95	92.73	0.016149	0.964157	1e-05	1e-05	0.019664	1e-05	IndII				15	15.8333
C051	PeiC122	Unknown	NA	NA	1.1	3	95.2	95.59	0.00312	0.39339	1e-05	1e-05	0.009375	0.594095	Admix	1970s	WCV		17.5	17.8333
C052	Guihuahuang	Jiangsu	32.02	118.5	1.11	3	95.4	98.34	1e-05	1e-05	1e-05	1e-05	1.3e-05	0.999947	TeJ	1950s	inbred rice		15	17.5
C053	Momi	Guangxi	22.48	108.2	1.11	3	95.5	92.6	0.285339	0.665941	0.006888	1e-05	0.022966	0.018856	Ind				39.25	19.1667
C054	Xiushui115	Zhejiang	30.14	120.09	1.09	2.9	95.4	98.03	0.017261	0.012528	1e-05	1e-05	1.8e-05	0.970173	TeJ	2009	inbred rice		17.3333	10.3333
C055	Sanbaili	Hunan	28.11	113	1.12	3	95.6	93.19	0.956554	0.043406	1e-05	1e-05	1e-05	1e-05	IndI		landrace		25.8333	22
C056	Jindao1hao	Shanxi	37.52	112.34	1.12	3	95.7	98.73	1e-05	1.8e-05	1e-05	1e-05	0.02617	0.973782	TeJ		inbred rice		13.3333	24
C057	Dandongludao	Liaoning	41.5	123.24	1.12	3	95.6	97.03	1e-05	1e-05	1e-05	1.1e-05	0.349015	0.650944	Jap				24.6667	34
C058	Liusha1hao	Guangxi	22.48	108.2	1.12	3	95.7	92.86	0.99995	1e-05	1e-05	1e-05	1e-05	1e-05	IndI		inbred rice		19.5	18.5
C059	Bawangbian1	Hubei	30	114	1.12	3	95.6	92.88	0.999946	1e-05	1e-05	1.4e-05	1.1e-05	1e-05	IndI		inbred rice		23.8333	29
C060	Dongtingwanxian	Hunan	28.11	113	1.11	3	95.5	92.72	0.826765	0.173189	1e-05	1.4e-05	1.1e-05	1e-05	IndI	1970s	inbred rice		7.83333	16.3333
C061	Yangdao2hao	Jiangsu	32.02	118.5	1.11	3	95.5	92.5	0.144014	0.855946	1e-05	1e-05	1e-05	1e-05	IndII		inbred rice		18	17.3333
C062	Zhengdao5hao	Henan	34.48	113.42	1.11	3	95.6	92.88	0.778603	0.209619	1e-05	1e-05	0.005561	0.006197	IndI		inbred rice		18.5	15.8333
C063	Jing87-304	Hunan	28.11	113	1.12	3	95.8	98.34	1e-05	0.007594	1e-05	1e-05	1e-05	0.992366	TeJ		inbred rice		9.5	9
C064	Sugeng2hao	Jiangsu	32.02	118.5	1.12	3	95.7	98.2	1.2e-05	1.9e-05	1e-05	1e-05	1e-05	0.999939	TeJ	1950s	inbred rice		20	12.8333
C065	Hongwan1hao	Fujian	26.05	119.18	1.11	3	95.6	92.56	0.496719	0.502191	1e-05	1.7e-05	1e-05	0.001053	Ind		inbred rice		15.5	10.8333
C066	Liushizao	Sichuan	30.39	104.05	1.12	3	95.7	93.02	0.834493	0.163197	1e-05	1e-05	1e-05	0.00228	IndI		inbred rice		7.33333	20
C067	Muxiqiu	Jiangsu	32.02	118.5	1.12	3	95.7	97.92	1e-05	1e-05	1e-05	1e-05	1e-05	0.99995	TeJ		inbred rice		18.3333	17.5
C068	Taizhongxianxuan2	Taiwan	25.03	121.31	1.11	3	95.6	92.56	1e-05	0.992216	0.007744	1e-05	1e-05	1e-05	IndII		inbred rice		15.1667	14.8333
C069	Dangyu5hao	Anhui	37.51	117.18	1.13	3	96.1	92.63	1.5e-05	0.999945	1e-05	1e-05	1e-05	1e-05	IndII		inbred rice		4.33333	13.1667
C070	Youmangzaojing	Jiangsu	32.02	118.5	1.12	3	95.8	98.52	1e-05	1e-05	1e-05	1e-05	1e-05	0.99995	TeJ		inbred rice		12.1667	21.7143
C071	Laohuzhong	Shanghai	30.4	120.5	1.13	3	96.1	97.81	1e-05	1e-05	1e-05	1e-05	1e-05	0.99995	TeJ		inbred rice		13.3333	13.8333
C072	Nantehao	Jiangxi	28.41	115.52	1.11	3	95.7	92.86	0.99995	1e-05	1e-05	1e-05	1e-05	1e-05	IndI	1960s	inbred rice		27.3333	18.6667
C073	Esiniu	Guangdong	23.08	113.15	1.11	3	95.6	92.58	0.874952	0.125007	1e-05	1e-05	1e-05	1.1e-05	IndI		landrace		23.5	30.6667
C074	cunsanli	Jiangsu	32.02	118.5	1.11	3	95.7	96.96	1e-05	1e-05	1e-05	1e-05	0.236462	0.763498	TeJ		landrace		81.6667	118.167
C075	Huangkezaonian	Jiangsu	32.02	118.5	1.13	3	96	97.93	1e-05	1e-05	1e-05	1.5e-05	1e-05	0.999945	TeJ		landrace		12.5	25.25
C076	Nantiangangjiu	Sichuan	30.39	104.05	1.13	3	96.1	92.51	0.8659	0.13406	1e-05	1e-05	1e-05	1e-05	IndI		landrace		31	14.3333
C077	Benbanggu	Yunnan	25.04	102.41	1.13	3	95.9	92.33	0.868742	0.131218	1e-05	1e-05	1e-05	1e-05	IndI		landrace		19.8333	19.6667
C078	Qitoubaigu	Yunnan	25.04	102.41	1.13	3	96.1	93.08	0.759072	0.218476	0.007195	0.005281	0.006559	0.003417	IndI		landrace		12	19.3333
C079	Muguanuo	Hunan	28.11	113	1.13	3	96.2	97.42	1e-05	1e-05	1e-05	1e-05	1e-05	0.99995	TeJ		landrace		41.6667	31.6667
C080	Hanmadao	Henan	34.48	113.42	1.13	3	96.2	92.86	0.999942	1e-05	1e-05	1.8e-05	1e-05	1e-05	IndI		landrace		29.5	18.6667
C081	Heidu4	Guangdong	23.08	113.15	1.13	3	96.2	92.49	0.865015	0.134945	1e-05	1e-05	1.1e-05	1e-05	IndI		landrace		18	22.3333
C082	Gaoyangdiandao	Hebei	38.02	114.28	1.14	3.1	96.5	97.84	1.4e-05	1e-05	1e-05	1e-05	1e-05	0.999946	TeJ		landrace		27.8333	42.5
C083	chikenuo	Fujian	26.05	119.18	1.13	3	96.2	96.85	0.048912	0.020638	0.007732	0.033331	0.027666	0.86172	TeJ		landrace		37.5	32.1667
C084	Haobuka	Yunnan	25.04	102.41	1.13	3	96.2	96.82	1e-05	1e-05	1e-05	1e-05	0.673343	0.326617	Jap		landrace		152.5	163
C085	Shanjiugu	Sichuan	30.39	104.05	1.13	3	96.2	97.2	1e-05	1e-05	1e-05	1e-05	0.336547	0.663413	Jap		landrace		86.6667	23.3333
C086	Fanhaopi	Yunnan	25.04	102.41	1.13	3	96.3	92.91	0.098561	0.047312	0.85021	1e-05	0.003898	1e-05	Aus		landrace		34.1667	22.5
C087	Lixinjing	Sichuan	30.39	104.05	1.13	3	96.2	97.78	1e-05	1e-05	1e-05	1e-05	1e-05	0.99995	TeJ	1991	landrace		66.1667	27.1667
C088	Baigedao	Jiangsu	32.02	118.5	1.14	3	96.4	92.56	0.89202	0.049931	0.058016	1.2e-05	1e-05	1.1e-05	IndI		landrace		33.8571	10.6667
C089	Tieganwu	Zhejiang	30.14	120.09	1.14	3	96.3	97.49	0.015602	1e-05	1e-05	1e-05	1e-05	0.984358	TeJ		landrace		28.3333	27.8333
C090	Sanlicun	Shanxi	34.16	108.54	1.13	3	96.2	92.44	0.235223	0.752309	0.012438	1e-05	1e-05	1e-05	IndII		landrace		21.5	16.1667
C091	Meihuanuo	Sichuan	30.39	104.05	1.13	3	96.2	93.01	0.99995	1e-05	1e-05	1e-05	1e-05	1e-05	IndI		landrace		21	24.6667
C092	Lamujia	Yunnan	25.04	102.41	1.13	3	96.3	92.86	0.99995	1e-05	1e-05	1e-05	1e-05	1e-05	IndI		landrace		19.3333	61
C093	Magunuo	Guizhou	26.35	106.42	1.14	3.1	96.4	97.75	1e-05	1e-05	1e-05	1e-05	1e-05	0.99995	TeJ		landrace			14
C094	Menjiagao1	Hainan	20.2	110.3	1.14	3	96.4	92.95	0.439596	0.487062	0.000628	1e-05	0.03314	0.039563	Ind		landrace		16.1667	19.3333
C095	Xiaohonggu	Yunnan	25.04	102.41	1.14	3.1	96.5	92.61	0.918879	0.049265	0.031826	1e-05	1e-05	1e-05	IndI		landrace		25.6667	9.16667
C096	Jinxibai	Jiangxi	28.41	115.52	1.14	3.1	96.6	92.79	0.437735	0.550396	1e-05	0.011839	1e-05	1e-05	Ind		landrace		8.66667	19.6667
C097	Jinbaoyin	Fujian	26.05	119.18	1.13	3	96.3	92.74	0.483033	0.506652	1e-05	1e-05	0.00263	0.007665	Ind		landrace		21.6667	22.6667
C098	Hongainuo	Guangxi	22.48	108.2	1.14	3	96.3	93	0.509283	0.476993	1e-05	0.009158	1e-05	0.004545	Ind		landrace		9.16667	21.1667
C099	Aizaizhan	Guangxi	22.48	108.2	1.14	3.1	96.7	92.7	0.42697	0.55637	1e-05	0.007209	0.001921	0.00752	Ind	1953	landrace		6.66667	6.5
C100	Dongtingwanxian	Hubei	30	114	1.14	3.1	96.5	92.68	0.452941	0.545113	1e-05	1e-05	0.001916	1e-05	Ind	1974	inbred rice		12.5	63.1667
C101	Babaili	Yunnan	25.04	102.41	1.14	3.1	96.6	97.46	1e-05	1e-05	1e-05	1e-05	0.032929	0.967031	TeJ		landrace		40.8333	25.6667
C102	Qiyuexian	Guangxi	22.48	108.2	1.14	3.1	96.4	92.9	0.422706	0.557882	1e-05	1e-05	1e-05	0.019382	Ind		landrace		11.6667	11.8333
C103	Yuyannuo	Yunnan	25.04	102.41	1.13	3	96.4	97.55	1e-05	1e-05	1e-05	1e-05	0.106479	0.893481	TeJ		landrace		91.3333	25.75
C104	Mamagu	Sichuan	30.39	104.05	1.13	3	96.2	92.73	0.99995	1e-05	1e-05	1e-05	1e-05	1e-05	IndI		landrace		22.5714	16.5
C105	Qingke	Yunnan	25.04	102.41	1.13	3	96.1	92.89	0.47112	0.304591	0.211967	1e-05	1e-05	0.012302	Ind		landrace		10.8333	10.8333
C106	Hongkezhenuo	Guizhou	26.35	106.42	1.13	3	96.3	96.87	1e-05	1e-05	1e-05	1e-05	0.021774	0.978186	TeJ		landrace		45.8333	19
C107	Mowanggunei	Yunnan	25.04	102.41	1.12	3	95.9	92.44	0.365538	0.63384	0.000587	1.6e-05	1e-05	1e-05	Ind		landrace		25.8333	8.5
C108	Honggu	Sichuan	30.39	104.05	1.1	3	93.6	92.62	0.99995	1e-05	1e-05	1e-05	1e-05	1e-05	IndI		landrace		26	10.6667
C109	Zimi	Yunnan	25.04	102.41	1.12	3	95.8	92.98	0.812089	0.133195	0.037558	1e-05	0.016898	0.00025	IndI		landrace		52.1667	72.6667
C110	Xianggu	Yunnan	25.04	102.41	1.12	3	95.8	92.54	0.899666	0.06224	0.038064	1e-05	1e-05	1e-05	IndI		landrace		23.5714	13
C111	Ximaxian	Yunnan	25.04	102.41	1.12	3	95.9	97.66	1e-05	1e-05	1e-05	1e-05	0.056437	0.943523	TeJ		landrace		16.5	16.6
C112	Jinnante43B	Hunan	28.11	113	1.12	3	96.1	92.74	0.884317	0.115643	1e-05	1e-05	1e-05	1e-05	IndI		maintainer		18	19
C113	Xiangzaoxian7hao	Hunan	28.11	113	1.13	3	96.1	92.6	0.566685	0.428751	0.004531	1.3e-05	1e-05	1e-05	Ind	1980s	inbred rice		7.75	13.8333
C114	80B	Hunan	28.11	113	1.12	3	95.9	92.61	0.522663	0.454785	0.010705	0.004098	1e-05	0.007739	Ind		maintainer		6.25	27.5
C115	Baoxie123B	Hunan	28.11	113	1.12	3	96	92.47	0.112174	0.862539	1e-05	1e-05	1e-05	0.025257	IndII	1950s	maintainer		9.6	10
C116	LimingB	Liaoning	41.5	123.24	1.13	3	96.1	98.49	1e-05	1e-05	1e-05	1e-05	1e-05	0.99995	TeJ	1970s	maintainer		7.83333	24.8333
C117	Jiangnongzao1hao	Jiangxi	28.41	115.52	1.13	3	96.2	92.74	0.553857	0.41099	0.002429	0.002088	1e-05	0.030626	Ind	1980s	inbred rice		25	25.5
C118	Gu154	Unknown	NA	NA	1.13	3	96.2	92.49	0.070185	0.911088	0.018697	1e-05	1e-05	1e-05	IndII	1970s	restorer		15.75	10.3333
C119	Ninghui21	Unknown	NA	NA	1.11	3	93.8	96.63	0.01523	0.238669	1e-05	1e-05	1e-05	0.746071	TeJ	1980s	restorer		10.3333	14.5
C120	Shuiyuan300li	Tianjin	39.09	117.11	1.13	3	96.3	98.67	1e-05	1e-05	1e-05	1e-05	1e-05	0.99995	TeJ	1950s	inbred rice		21.6667	51.1667
C121	XiangaiB	Jiangxi	28.41	115.52	1.13	3	96.1	92.56	0.633945	0.350178	1e-05	1e-05	0.002547	0.013309	Ind	1970s	maintainer		18.5	19.1667
C122	Aituogu151	Sichuan	30.39	104.05	1.13	3	96.2	92.66	0.999949	1e-05	1e-05	1e-05	1.1e-05	1e-05	IndI		inbred rice		23.3333	30.8571
C123	Taidongludao	Taiwan	25.03	121.31	1.12	3	96	96.37	0.028158	1e-05	1e-05	0.004132	0.767774	0.199916	TrJ				26.6	26.6667
C124	menjiading2	Hainan	20.2	110.3	1.12	3	96.3	93.06	0.387424	0.460595	1e-05	1e-05	0.055191	0.09677	Ind				8.83333	11
C125	Jiefangxian	Jiangxi	28.41	115.52	1.13	3	96.2	92.46	0.936623	0.063332	1e-05	1e-05	1e-05	1.4e-05	IndI	1950s	landrace		16.3333	23.6667
C127	Baikehualuo	Guangdong	23.08	113.15	1.12	3	96.1	92.56	0.999944	1e-05	1e-05	1e-05	1.3e-05	1.3e-05	IndI		landrace		30	51.5
C128	Liuyezhan	Hubei	30	114	1.1	3	93.5	92.51	0.99995	1e-05	1e-05	1e-05	1e-05	1e-05	IndI		landrace		11	22.5
C129	Aihechi	Jiangxi	28.41	115.52	1.12	3	95.8	92.39	0.400871	0.58529	1e-05	0.006751	0.007069	1e-05	Ind		landrace		7.5	14.6667
C130	Xiangnuo	Guizhou	26.35	106.42	1.12	3	96.2	97.74	1.9e-05	1e-05	1e-05	1e-05	1.7e-05	0.999934	TeJ		landrace		65.08	24.3333
C131	Xuanenchangtan	Hubei	30	114	1.12	3	96.1	92.64	0.99995	1e-05	1e-05	1e-05	1e-05	1e-05	IndI		landrace		18.5	80.1667
C132	Jinzhinuo	Yunnan	25.04	102.41	1.12	3	95.9	92.25	0.660344	0.334576	1e-05	1e-05	0.005051	1e-05	Ind		landrace		19.3333	11.5
C133	Laohongdao	Shanxi	34.16	108.54	1.13	3	96.3	97.14	1e-05	1e-05	1e-05	1e-05	1e-05	0.99995	TeJ		landrace		71.25	130.833
C134	Wuzidui	Yunnan	25.04	102.41	1.12	3	95.9	98.12	1e-05	1e-05	1e-05	1e-05	0.003582	0.996378	TeJ		landrace		75	101.167
C135	Xibaizhan	Sichuan	30.39	104.05	1.12	3	95.9	93.8	0.798221	1e-05	1e-05	0.035116	0.034382	0.132261	IndI		landrace		34.3333	26.8333
C136	Zegu	Guizhou	26.35	106.42	1.12	3	96	93.1	0.99995	1e-05	1e-05	1e-05	1e-05	1e-05	IndI		landrace		45	106.167
C137	Cungunuo	Guizhou	26.35	106.42	1.11	3	95.8	97.55	1.2e-05	1e-05	1e-05	1e-05	0.141505	0.858452	TeJ		landrace		41.8333	23.6667
C138	Lengshuigu	Yunnan	25.04	102.41	1.12	3	96	96.16	0.043702	0.04432	1e-05	1e-05	0.174697	0.737261	TeJ		landrace		81.5	18.2
C139	Banjiemang	Yunnan	25.04	102.41	1.11	3	95.8	93.58	0.743927	0.072217	1e-05	0.013936	0.020299	0.149611	IndI		landrace		20	31
C140	Wuzuhonggu	Yunnan	25.04	102.41	1.13	3	96.3	92.48	0.88763	0.07216	0.040179	1e-05	1e-05	1e-05	IndI		landrace		19.5	10.1667
C141	Nanganggu	Yunnan	25.04	102.41	1.12	3	96.2	92.93	0.892686	0.050188	0.057095	1.1e-05	1e-05	1e-05	IndI		landrace		40.3333	9
C142	Mowanggunei	Yunnan	25.04	102.41	1.12	3	96	92.26	0.368708	0.630936	0.000319	1.7e-05	1e-05	1e-05	Ind		landrace		24	10.3333
C143	Qitougu	Yunnan	25.04	102.41	1.11	3	95.8	92.84	0.924422	0.027692	0.017487	1e-05	0.03038	1e-05	IndI		landrace		23.3333	19.5
C144	Huangpinuo	Yunnan	25.04	102.41	1.12	3	96	97.56	1e-05	1e-05	1e-05	1e-05	0.033532	0.966428	TeJ		landrace		98.4	62.6667
C145	ZS97	Zhejiang	30.14	120.09	1.12	3	96	92.89	0.956081	1e-05	1e-05	1e-05	1.3e-05	0.043875	IndI		maintainer		11.5	17.3333
C146	Nipponbare	Japan	35.7	139.8	1.12	3	96.2	99.28	1e-05	1e-05	1e-05	1e-05	1e-05	0.99995	TeJ		inbred rice		19.3333	28.8333
C147	MH63	Unknown	NA	NA	1.11	3	93.9	92.25	0.06058	0.911561	0.00575	1e-05	0.019275	0.002823	IndII	1980s	restorer		18.3333	14.1667
C148	9311	Hunan	28.11	113	1.1	3	93.8	92.21	0.201425	0.786424	0.012121	1e-05	1e-05	1e-05	IndII	1980s	restorer		19.75	18.3333
C149	Zhonghua11	Beijing	39.54	116.28	1.11	3	93.8	98.29	1.6e-05	0.015248	1e-05	0.015101	1e-05	0.969615	TeJ	1980s	inbred rice		16.6667	47.1667
C150	Balila	Italy	41.52	12.37	1.11	3	93.9	98.72	1e-05	1e-05	1e-05	1e-05	1e-05	0.99995	TeJ	1958			19.1667	31.1667
C151	Nanjing11	Jiangsu	32.02	118.5	1.11	3	94	92.37	0.9635	0.036452	1e-05	1.8e-05	1e-05	1e-05	IndI	1979	inbred rice		24.1667	21
C152	02428	Jiangsu	32.02	118.5	1.12	3	96.1	97.29	0.040224	0.077497	1e-05	1.7e-05	0.149578	0.732673	TeJ	1980s	WCV
C153	IRAT109	Unknown	NA	NA	1.1	3	93.7	96.08	1e-05	1e-05	1e-05	1e-05	0.950822	0.049138	TrJ	1992	inbred rice		16.8333	37.3333
C154	Heigeng2hao	Heilongjiang	45.45	126.41	1.06	2.8	94.1	98.08	1e-05	1e-05	1e-05	1e-05	1e-05	0.99995	TeJ	1975	inbred rice		18.3333	32
C155	Erjiunan1hao	Zhejiang	30.14	120.09	1.13	3	96.4	92.86	0.986421	1e-05	1e-05	1e-05	1e-05	0.013539	IndI	1968	inbred rice		21.1667	24.6667
C156	ChaoyangyihaoB	Hunan	28.11	113	1.13	3	96.3	92.55	0.99995	1e-05	1e-05	1e-05	1e-05	1e-05	IndI	1970s	maintainer		6.66667	19.3333
C157	L301B	Hunan	28.11	113	1.06	2.8	93.7	92.81	0.724132	0.228512	1e-05	1e-05	1e-05	0.047327	IndI	1980s	maintainer		5.83333	25
C158	Guangluai15	Guangxi	22.48	108.2	1.11	3	93.8	92.86	0.99995	1e-05	1e-05	1e-05	1e-05	1e-05	IndI	1991	inbred rice		9.16667	18.3333
C159	ZhuzhenB	Hunan	28.11	113	1.16	3.1	96.3	92.65	0.973106	0.026455	0.000405	1.3e-05	1e-05	1e-05	IndI		maintainer		8.33333	20.8333
C160	Baoxie-7B	Hunan	28.11	113	1.12	3	96	93.02	0.404442	0.491824	1e-05	0.014664	0.08905	1e-05	Ind		maintainer		5	17
C161	Gzhenshan97B	Sichuan	30.39	104.05	1.12	3	96.2	92.69	0.974018	0.025597	0.000354	1e-05	1e-05	1e-05	IndI		maintainer		17.5	20.3333
C162	Nanxiongzaoyou	Guangdong	23.08	113.15	1.13	3	96.2	92.69	0.569742	0.41327	0.003943	0.006575	0.004047	0.002424	Ind				19.1667	39.6667
C163	Zaoshuxianghei	Guangxi	22.48	108.2	1.13	3	96.2	92.48	0.190237	0.73236	1e-05	0.016362	1e-05	0.061022	IndII				14	18.1667
C164	IR661-1	Unknown	NA	NA	1.12	3	96	93.11	0.136623	0.699524	1e-05	0.041679	1e-05	0.122153	IndII	1970s	restorer		13.1667	13
C165	Nanjing11	Jiangsu	32.02	118.5	1.13	3	96.2	92.52	0.99995	1e-05	1e-05	1e-05	1e-05	1e-05	IndI	1950s	inbred rice		20.8333	16.5
C166	Gui630	Unknown	NA	NA	1.13	3	96.5	92.36	0.418106	0.545746	1e-05	1e-05	0.034554	0.001575	Ind	1970s	restorer		23.8333	13.6667
C167	76--1	Unknown	NA	NA	1.13	3	96.1	92.38	0.51257	0.48739	1e-05	1e-05	1e-05	1e-05	Ind		inbred rice		15	12.1667
C168	Xugunuo	Hunan	28.11	113	1.12	3	95.8	92.5	0.508882	0.491078	1e-05	1e-05	1e-05	1e-05	Ind		landrace		9.83333	10.6667
C169	Taizhongzailai1	Taiwan	25.03	121.31	1.13	3	96.3	92.8	0.36584	0.63412	1e-05	1e-05	1e-05	1e-05	Ind	1960s	inbred rice		6.33333	12.1667
C170	Xiangwanxian1hao	Hunan	28.11	113	1.12	3	95.8	92.41	0.731844	0.268115	1e-05	1.2e-05	1e-05	1e-05	IndI	1980s	inbred rice		8.25	9
C171	Xingguo	Jilin	40.5	121.5	1.12	3	96	97.37	1e-05	1e-05	1e-05	1e-05	0.004845	0.995115	TeJ				22.5	91.6667
C172	Zhonghua8hao	Beijing	39.54	116.28	1.11	3	95.8	98.26	1e-05	0.015107	1e-05	0.014885	1e-05	0.969978	TeJ	1970s	inbred rice		15.8333	43
C173	Aimakang	Sichuan	30.39	104.05	1.12	3	96	92.57	0.98852	0.01144	1e-05	1e-05	1e-05	1e-05	IndI				17.1667	20.6667
C174	JWR221	Unknown	NA	NA	1.13	3	96.2	92.5	0.202659	0.785216	0.012095	1e-05	1e-05	1e-05	IndII				22.8333	21.3333
C175	Zhengxian232	Jiangsu	32.02	118.5	1.11	3	96.1	92.53	0.523403	0.448574	0.027989	1.4e-05	1e-05	1e-05	Ind	1996	inbred rice		12.6667	18.3333
C176	Chenwan3hao	Hunan	28.11	113	1.12	3	96	92.81	0.584988	0.412579	1e-05	0.000457	1e-05	0.001956	Ind		inbred rice		14.1667	10.5
C177	Maguzi	Shanxi	34.16	108.54	1.12	3	95.9	97.45	1e-05	1e-05	1e-05	1e-05	0.070253	0.929707	TeJ		landrace		55.75	61.6667
C178	Aimi	Jiangxi	28.41	115.52	1.12	3	95.9	92.57	0.778226	0.207324	1e-05	1e-05	0.006817	0.007614	IndI		landrace		12	15.6667
C179	Haobayong1	Yunnan	25.04	102.41	1.12	3	96.1	97.46	1e-05	1e-05	1e-05	1e-05	0.311066	0.688894	Jap		landrace		75	26.1667
C180	Wanlixian	Hunan	28.11	113	1.07	2.9	94.4	92	0.99995	1e-05	1e-05	1e-05	1e-05	1e-05	IndI		landrace		17.6	25.6667
C181	Feidongtangdao	Anhui	37.51	117.18	1.1	3	94.6	97.46	1e-05	1e-05	1e-05	1.3e-05	0.062092	0.937865	TeJ		landrace		65.8333	68.6667
C182	Hengxianliangchun	Guangxi	22.48	108.2	1.12	3	96.1	92.69	0.983912	0.015306	1e-05	1.4e-05	1e-05	0.000747	IndI		landrace		21.1667	21.6667
C183	Leihuozhan	Anhui	37.51	117.18	1.12	3	96.1	92.69	0.99995	1e-05	1e-05	1e-05	1e-05	1e-05	IndI		landrace		27.3333	28.2857
C184	Baikezaohe	Hunan	28.11	113	1.1	3	94.4	91.92	0.926454	0.067641	0.005873	1.2e-05	1e-05	1e-05	IndI		landrace		20	11.5
C185	Haomake(K)	Yunnan	25.04	102.41	1.1	3	94.5	96.13	1e-05	1e-05	1e-05	1e-05	0.649565	0.350395	Jap		landrace		56.75	138.333
C186	San**qishi	Yunnan	25.04	102.41	1.1	2.9	94.4	95.87	1.1e-05	1e-05	1e-05	0.005471	0.713505	0.280993	TrJ		landrace		138.333	150.833
C187	Niankenuo	Guizhou	26.35	106.42	1.1	2.9	94.4	97.44	1e-05	1e-05	1e-05	1e-05	1e-05	0.99995	TeJ		landrace		29.3333	26
C188	Yangkenuo	Guizhou	26.35	106.42	1.11	3	94.6	97.68	1.3e-05	1.4e-05	1e-05	1e-05	1e-05	0.999943	TeJ		landrace		50.8333	20.3333
C189	Putaohuang	Tianjin	39.09	117.11	1.1	2.9	94.4	97.39	1e-05	1.2e-05	1e-05	1.1e-05	1e-05	0.999947	TeJ		landrace		70.8333	29.6667
C190	Xiangdao	Henan	28.11	113	1.18	3.2	94.5	92.79	0.957848	0.016279	1e-05	1e-05	1.1e-05	0.025841	IndI		landrace		26.3333	30.3333
C191	Younian	Guizhou	26.35	106.42	1.11	3	94.7	92.24	0.870264	0.120433	0.00519	1e-05	0.004093	1e-05	IndI		landrace		37.3333	14.8333
C192	Wukezhan	Fujian	26.05	119.18	1.13	3	96.4	92.64	0.510653	0.489307	1e-05	1e-05	1e-05	1.1e-05	Ind		landrace		10.8333	32
C193	Zhongnong4hao	Sichuan	30.39	104.05	1.13	3	96.5	91.24	0.865291	0.082697	0.051982	1e-05	1e-05	1e-05	IndI	1938	landrace		18.6667	21.8333
C194	Minbeiwanxian	Fujian	26.05	119.18	1.1	3	94.5	91.95	0.550916	0.446363	1e-05	1e-05	1e-05	0.002691	Ind		landrace		13.3333	18.5
C195	Hongmisandan	Jiangxi	28.41	115.52	1.09	2.9	94.3	96.98	0.009667	1e-05	0.003301	1e-05	1e-05	0.987001	TeJ		landrace		82	8.83333
C196	Yuyannuo	Yunnan	25.04	102.41	1.13	3	96.5	97.31	1e-05	1e-05	1e-05	1.1e-05	0.107255	0.892704	TeJ		landrace
C197	Maweinian	Guizhou	26.35	106.42	1.13	3	96.6	92.58	0.99995	1e-05	1e-05	1e-05	1e-05	1e-05	IndI		landrace		52.6667	12.3333
C198	Zinuo	Yunnan	25.04	102.41	1.13	3	96.6	92.29	0.706813	0.22959	0.023749	0.013827	0.021058	0.004962	IndI		landrace		10.8333	18
C199	Beizinuo	Yunnan	25.04	102.41	1.13	3	96.3	92.56	0.902891	0.048763	0.008762	1e-05	0.024646	0.014928	IndI		landrace		23.1667	13.1667
C200	Biwusheng	Yunnan	25.04	102.41	1.13	3	96.4	92.55	0.894217	0.036797	0.068953	1e-05	1e-05	1.3e-05	IndI		landrace		20.5	10.1667
C201	Yizhixiang	Fujian	26.05	119.18	1.13	3	96.4	92.44	0.518837	0.481123	1e-05	1e-05	1e-05	1e-05	Ind	before 1950	landrace
C202	Xiaobaimi	Guizhou	26.35	106.42	1.13	3	96.7	92.33	0.988698	0.011262	1e-05	1e-05	1e-05	1e-05	IndI		landrace
C203	Zaoxian240	Anhui	37.51	117.18	1.13	3	96.6	93.05	0.909531	0.048232	1e-05	1.3e-05	1e-05	0.042203	IndI	1994	inbred rice
W001	Mayang Khang	Indonesia	-6.08	106.45	1.16	3.1	97	92.26	0.996533	1e-05	1e-05	1e-05	0.003427	1e-05	IndI				10.6667	16
W002	E B Gopher	United States	38.54	-77.02	1.16	3.1	97.2	94.02	1e-05	1e-05	1e-05	1e-05	0.99995	1e-05	TrJ				47	49.6667
W003	C 5560	Thailand	13.5	100.29	1.16	3.1	97	95.52	1e-05	1e-05	1e-05	1e-05	0.761132	0.238828	TrJ				138.333	135
W004	Quinimpol	Philippines	14.6	121	1.16	3.1	97.2	95.11	1e-05	1e-05	1e-05	1.1e-05	0.999944	1.5e-05	TrJ				31.1667	11.6667
W005	TAICHU MOCHI 59	Taiwan	25.02	121.38	1.16	3.1	97.3	94.7	0.007992	0.003022	0.012382	0.015762	0.960832	1e-05	TrJ				16.8333	19.5
W006	WC 2811	Micronesia	6.55	158.1	1.16	3.1	97.3	94.84	1e-05	1e-05	1e-05	1e-05	0.99995	1e-05	TrJ				55.1667	28.5
W007	Criollo Chivacoa 2	Venezuela	10.3	-66.58	1.16	3.1	95.4	95.91	1e-05	1e-05	1e-05	1e-05	0.99995	1e-05	TrJ				43.8333	111.833
W008	Secano do Brazil	El Salvador	13.7	-89.19	1.16	3.1	97.2	94.23	1e-05	1e-05	1e-05	1e-05	0.99995	1e-05	TrJ				42.3333	70.8333
W009	BERLIN	Costa Rica	10	-84	1.16	3.1	97.2	91.41	0.367153	0.574601	0.033731	1e-05	0.024496	1e-05	Ind				31	12.3333
W010	Sel. No. 388	Uruguay	-34.53	-56.09	1.16	3.1	97.2	95.17	1e-05	1e-05	1e-05	1e-05	0.455577	0.544383	Jap				75	121.667
W011	SHIMIZU MOCHI	Japan	35.7	139.8	1.16	3.1	97.4	97.93	1e-05	1.2e-05	1e-05	1e-05	1e-05	0.999948	TeJ				73.3333	99.1667
W012	KRASNODARSKIJ 424	Russian Federation	55.45	37.37	1.16	3.1	97.5	97.65	1e-05	1e-05	1e-05	1.4e-05	1e-05	0.999946	TeJ				23.3333	35.3333
W013	Pergonil 15	Portugal	38.42	-9.05	1.16	3.1	97.4	53.85	1.5e-05	1.6e-05	1e-05	1e-05	0.124118	0.875831	TeJ				16.1667	72
W014	Red Khosha Cerma	Afghanistan	34.5	69	1.16	3.1	97.4	94.05	1e-05	1e-05	0.153484	0.846476	1e-05	1e-05	VI				30.5	23.5
W015	Safut Khosha	Afghanistan	34.5	69	1.16	3.1	95.6	92.57	1e-05	1e-05	0.99995	1e-05	1e-05	1e-05	Aus				22.3333	16.3333
W016	NORIN 11	Japan	35.7	139.8	1.16	3.1	97.2	97.78	1e-05	1.1e-05	1e-05	1e-05	1e-05	0.999949	TeJ				30.8333	47.5
W017	R 75	Senegal	14.38	-17.27	1.16	3.1	97	94.11	1e-05	1e-05	1e-05	1e-05	0.99995	1e-05	TrJ				15.3333	34.8333
W018	UZ ROSZ M38	Uzbekistan	41.16	69.13	1.16	3.1	97.1	97.04	1e-05	1.1e-05	1e-05	1.9e-05	0.171051	0.8289	TeJ				26.6667	26.1667
W019	H57-3-1	Argentina	-34.62	-54.84	1.16	3.1	97.2	95.39	1.8e-05	1e-05	1e-05	1e-05	0.578438	0.421515	Jap				44	71.8333
W020	IARI 6626	India	28.6	77.2	1.16	3.1	97.1	91.89	0.100025	0.048977	0.849954	1e-05	0.001024	1e-05	Aus				13.4	23.5
W021	Khao Luang	Laos	17.96	102.61	1.16	3.1	97.4	95.72	1e-05	1e-05	1e-05	1e-05	0.682072	0.317888	Jap				130	151.667
W022	C 8429	Papua New Guinea	-9.5	147.2	1.16	3.1	97.1	95.04	1e-05	1e-05	1e-05	1e-05	0.99995	1e-05	TrJ				34.3333	13.8333
W023	Warrangal Culture 1252	India	28.6	77.2	1.02	2.7	95.1	90.18	0.296104	0.64138	0.005553	0.00512	0.046562	0.005281	Ind				30.75	13
W024	Padi Pohon Batu	Malaysia	3.2	101.7	1.16	3.1	97.1	95	1e-05	1e-05	1e-05	1e-05	0.99995	1e-05	TrJ				141.167	142.833
W025	NC 1/536	Pakistan	33.4	73.08	1.2	3.2	95.8	92.25	1e-05	1e-05	0.99995	1e-05	1e-05	1e-05	Aus				7.5	12
W026	Won Son Zo No. 11	Korea	37.6	127	1.13	3	95.6	92.43	0.863429	0.136531	1e-05	1e-05	1e-05	1e-05	IndI				29.5714	54.3333
W027	Chacareiro Uruguay	Uruguay	-34.53	-56.09	1.02	2.7	95.3	97.57	1.1e-05	1e-05	1e-05	1e-05	0.186257	0.813702	TeJ				37.1667	44.5
W028	Doble Carolina	Uruguay	-34.53	-56.09	1.08	2.9	95.3	92.16	1e-05	1e-05	0.99995	1e-05	1e-05	1e-05	Aus				22.1667	18.1667
W029	Ai Chueh Ta Pai Ku	Taiwan	25.02	121.38	1.15	3.1	95.1	92.17	0.727662	0.268435	1e-05	1.2e-05	0.00387	1e-05	IndI				22	24.5
W030	Thang 10	Vietnam	21.03	105.85	1.15	3.1	94.9	92.34	0.383885	0.548088	0.010146	0.017014	0.040641	0.000227	Ind					14.1667
W031	Sipirasikkam	Indonesia	-6.08	106.45	1.16	3.1	95.1	92.11	0.851208	0.148735	1e-05	1e-05	1.9e-05	1.8e-05	IndI				32.5	15
W032	TJ	Guyana	6.46	-58.1	1.16	3.1	95.2	92.23	0.856285	0.143675	1e-05	1e-05	1e-05	1e-05	IndI				31.1667	34.6667
W033	PD 46	Sri Lanka	6.55	79.52	1.16	3.1	95.2	92.22	0.904814	0.095146	1e-05	1e-05	1e-05	1e-05	IndI				28.8333	50.5
W034	PATNAI 6	Myanmar	16.8	96.15	1.15	3.1	95	91.04	0.016276	1e-05	0.965186	0.007566	0.010906	5.6e-05	Aus				29	18.3333
W035	K8C-263-3	Suriname	5.52	-55.14	1.16	3.1	95.2	91.25	0.458813	0.499385	0.006276	0.005447	0.011447	0.018632	Ind				16.3333	77.3333
W036	Chun 118-33	China	39.9	116.4	1.16	3.1	95.3	92.32	0.928793	0.071167	1e-05	1e-05	1e-05	1e-05	IndI				36.5	13.8333
W037	Manga Kely 694	Madagascar	-19	48	1.16	3.1	95.5	92.88	0.219041	0.327194	0.336868	0.013262	0.103625	1e-05	Admix				17.6667	16.6667
W038	BLUE STICK	Fiji	-18.08	178.25	1.15	3.1	95.2	97.84	1e-05	1e-05	1e-05	1e-05	1e-05	0.99995	TeJ				14	12.8333
W039	Nam Dawk Mai	Thailand	13.8	100.5	1.16	3.1	95.3	90.59	0.999945	1e-05	1e-05	1.5e-05	1e-05	1e-05	IndI				17.5	25.1429
W040	INIAP 7	Ecuador	-0.54	-89.36	1.16	3.1	95.5	91.87	0.0576	0.935498	1e-05	1e-05	0.006873	1e-05	IndII				13.8	12.6667
W041	Onu B	Zaire	-4.18	15.18	1.16	3.1	95	96	1e-05	1e-05	1e-05	1.4e-05	0.965887	0.034068	TrJ				24.1667	42.5
W042	Red	Pakistan	33.4	73.08	1.01	2.7	94.8	91.77	0.174732	0.269314	0.44033	1e-05	1e-05	0.115605	Admix				25	14.3333
W043	Dichroa Alef Uslkij	Kazakhstan	48	68	1.16	3.1	95	90.38	0.060861	0.939099	1e-05	1e-05	1e-05	1e-05	IndII				11.8571	11.8333
W044	BKN 6987-68-14	Thailand	13.5	100.29	1.16	3.1	95.3	91.96	0.021099	0.978861	1e-05	1e-05	1e-05	1e-05	IndII				10.25	14.5
W045	KUBANETS 508	Russian Federation	55.45	37.37	1.16	3.1	94.9	97.55	1e-05	1e-05	1e-05	1e-05	1e-05	0.99995	TeJ				21.6667	23.25
W046	IR 9660-48-1-1-2	Philippines	14.6	121	1.15	3.1	95.1	91.34	1e-05	0.992366	1e-05	0.000244	0.00736	1e-05	IndII				16.6667	15.1667
W047	Jumli dhan	Nepal	27.7	85.3	1.15	3.1	94.5	94.96	1.5e-05	1e-05	0.032168	0.159593	0.267157	0.541057	Jap
W048	N-2703	Nepal	27.7	85.3	1.16	3.1	95	91.14	0.133356	0.049733	0.782478	1e-05	0.034413	1e-05	Aus				63	62
W049	PHUDUGEY	Bhutan	27.5	89.7	1.12	3	95.2	92.17	1e-05	1e-05	0.99995	1e-05	1e-05	1e-05	Aus				10.1667	17.5
W050	Ak Tokhum	Azerbaijan	40.22	49.53	1.15	3.1	94.9	94.25	1e-05	1e-05	1e-05	0.81614	1e-05	0.18382	VI				17.8	14.5
W051	RP2151-173-1-8	India	28.6	77.2	1.12	3	94.7	91.8	1e-05	0.908244	0.08127	1e-05	0.007141	0.003325	IndII				17.1667	15
W052	HB-6-2	Hungary	47.26	19.15	1.16	3.1	95.2	97.55	1e-05	1e-05	1e-05	1e-05	0.043695	0.956265	TeJ				79.1667	105
W053	GPNO 1106	Guatemala	14.38	-90.22	1.15	3.1	94	95.41	1e-05	1e-05	1e-05	1e-05	0.99995	1e-05	TrJ				29.8333	76.5
W054	Toga	India	28.6	77.2	1.12	3	95	92.11	0.528745	0.465525	6.7e-05	1e-05	0.005642	1e-05	Ind				7.83333	21
W055	Ragasu	Taiwan	25.02	121.38	1.15	3.1	94.7	91.94	0.112511	0.362686	1e-05	1e-05	0.421257	0.103526	Admix				42.7143	43
W056	Tamanishiki	Japan	35.7	139.8	1.16	3.1	95.1	98.62	1e-05	1e-05	1e-05	1.2e-05	1e-05	0.999948	TeJ				21.6667	17.5
W057	Grassy	Haiti	18.32	-72.2	1.17	3.1	97	95.78	1e-05	1e-05	1e-05	1.2e-05	0.999948	1e-05	TrJ				31.8333	16.5
W058	Kao Chio Lin Chou	Taiwan	25	121.7	1.16	3.1	95.2	92.78	0.79024	0.200176	1e-05	1e-05	0.007899	0.001666	IndI				23.1667	24.5
W059	Niwahutaw Mochi	Japan	35.7	139.8	1.16	3.1	95.2	98.7	1e-05	1e-05	1e-05	1e-05	1e-05	0.99995	TeJ				15.8333	21.5
W060	Somewake	Japan	35.7	139.8	1.16	3.1	95.4	97.83	1e-05	1e-05	1e-05	1e-05	1e-05	0.99995	TeJ				46.25	90
W061	Ardito	Italy	41.52	12.37	1.16	3.1	95.1	96.66	1e-05	1.5e-05	1e-05	1.2e-05	0.438113	0.561839	Jap				41.6667	73.4
W062	NANTON NO. 131	Taiwan	25.02	121.38	1.14	3.1	95.3	95.25	0.038299	1e-05	1e-05	0.137732	0.737189	0.08676	TrJ				95.5	14.5
W063	Vary Tarva Osla	Portugal	38.42	-9.05	1.14	3.1	95.3	96.32	1e-05	1e-05	1e-05	1.8e-05	0.526673	0.473279	Jap				40	122
W064	CSORNUJ	Hungary	47.26	19.15	1.15	3.1	95.6	97.31	1e-05	1e-05	1e-05	1e-05	1e-05	0.99995	TeJ				25	61.5
W065	R 67	Senegal	14.38	-17.27	1.15	3.1	95.8	95.51	1e-05	1e-05	1e-05	1.1e-05	0.999949	1e-05	TrJ				26.1667	33.8333
W066	IR 238	Philippines	14.6	121	1.15	3.1	95.6	92.66	0.069617	0.710236	0.012156	1e-05	0.207971	1e-05	IndII				13	19
W067	Mitak	Indonesia	-6.08	106.45	1.15	3.1	95.9	95.81	1e-05	1e-05	1e-05	1e-05	0.99995	1e-05	TrJ				83.8333	103.5
W068	Gazan	Afghanistan	34.5	69	1.14	3.1	95.3	97.04	1e-05	1e-05	1e-05	0.080452	1e-05	0.919508	TeJ				7.5	22.1667
W069	99216	India	28.6	77.2	1.15	3.1	95.5	91.86	1e-05	0.031667	0.968293	1e-05	1e-05	1e-05	Aus				14.5	15.6667
W070	Shui Ya Jien	Hong Kong	22.17	114.08	1.15	3.1	95.5	91.74	0.335186	0.664774	1e-05	1e-05	1e-05	1e-05	Ind				26.8	12.3333
W071	AKP 4	India	28.6	77.2	1.15	3.1	95.5	91.81	0.511468	0.449607	0.029442	1e-05	0.009463	1e-05	Ind				22.5	14
W072	SORNAVARI	Mali	12.4	-7.59	1.1	2.9	94.8	91.74	1e-05	1e-05	0.999948	1.2e-05	1e-05	1e-05	Aus				5.83333	11.3333
W073	IR 2061-214-2-3	Philippines	14.6	121	1.18	3.2	95.8	71.6	1e-05	0.99995	1e-05	1e-05	1e-05	1e-05	IndII				8.83333	9.66667
W074	TAINUNG 45	Taiwan	25.02	121.38	1.18	3.2	95	91.51	0.412781	0.587179	1e-05	1e-05	1e-05	1e-05	Ind				9.33333	15.6
W075	Sapundali Local	India	28.6	77.2	1.16	3.1	94.2	91.31	0.23252	0.52918	0.23048	0.0078	1e-05	1e-05	Ind				15.3333	20
W076	Tauli	Nepal	27.7	85.3	1.19	3.2	94.4	92	1e-05	1e-05	0.99995	1e-05	1e-05	1e-05	Aus				7.6	82.5
W077	79	Guyana	6.46	-58.1	1.1	2.9	94.5	93.72	1e-05	1e-05	1e-05	0.999949	1e-05	1.1e-05	VI				15.1667	12.1667
W078	B805D-MR-16-8-3	Indonesia	-6.08	106.45	1.13	3	94.5	91.37	0.056478	0.891935	1e-05	0.051557	1e-05	1e-05	IndII				11.8	10.5
W079	A 152	Bangladesh	23.51	90.24	1.19	3.2	94	93.07	0.398873	0.041044	1e-05	0.175355	0.384708	1e-05	Admix				18.3333	12.8333
W080	UZ ROS 59	Uzbekistan	41.16	69.13	1.12	3	94.1	91.61	0.99995	1e-05	1e-05	1e-05	1e-05	1e-05	IndI				9.5	16.1667
W081	Gasym Hany	Azerbaijan	40.22	49.53	1.17	3.1	93.8	94.22	1e-05	1e-05	1e-05	0.99995	1e-05	1e-05	VI				94.1667	119.167
W082	Celiaj	Azerbaijan	40.22	49.53	1.03	2.8	93.7	97.26	0.000639	1e-05	1e-05	0.006395	1e-05	0.992936	TeJ				60	81.6667
W083	CNTLR80076-44-1-1-1	Thailand	13.5	100.29	1.15	3.1	93.7	91.42	0.034886	0.965074	1e-05	1e-05	1e-05	1e-05	IndII				10.6667	19.8333
W084	IR 58614-B-B-8-2	Philippines	14.6	121	1.15	3.1	93.9	91.87	0.087041	0.84658	0.066349	1e-05	1e-05	1e-05	IndII				24.6667	23.8333
W085	KECHENGNUO NO. 4	China	39.9	116.4	1.19	3.2	95.6	91.96	0.372355	0.618007	0.004186	0.005431	1e-05	1e-05	Ind				12.3333	11.3333
W086	4484	China	39.9	116.4	1.15	3.1	93.7	91.52	0.213585	0.786375	1e-05	1e-05	1e-05	1e-05	IndII				14.3333	15.5
W087	YOU-I B	China	39.9	116.4	1.15	3.1	95	91.65	0.726883	0.212188	1e-05	0.027188	1e-05	0.033721	IndI		maintainer		5.83333	16.1667
W088	CHUNJIANGZAO NO. 1	China	39.9	116.4	1.15	3.1	94.9	96.38	1e-05	0.07741	1e-05	0.040008	0.004898	0.877663	TeJ				12	16
W089	Egyptian Wild Type	Turkey	40.02	32.54	1.15	3.1	95.2	91.45	0.304716	0.632587	0.035061	0.002796	0.024334	0.000506	Ind				27.5	33.6667
W090	C.B. II	Japan	35.7	139.8	1.15	3.1	95.1	91.56	1e-05	1e-05	0.99995	1e-05	1e-05	1e-05	Aus				13.8333	12.8333
W091	Gallawa	Sri Lanka	6.55	79.52	1.12	3	95	92.26	1e-05	1e-05	0.85649	0.02726	0.070996	0.045233	Aus				21.3333	22.5
W092	Karayal	Sri Lanka	6.55	79.52	1.12	3	94.8	92	1e-05	1e-05	0.887462	0.047352	0.065156	1e-05	Aus				23.1667	11.5
W093	Srav Prapay	Cambodia	11.35	104.55	1.15	3.1	95.2	90.03	0.305778	0.634615	0.033937	0.006572	0.012531	0.006567	Ind				36.5	35.1667
W094	Nang Bang Bentre	Vietnam	21.03	105.85	1.15	3.1	95.1	91.85	1e-05	1e-05	0.99995	1e-05	1e-05	1e-05	Aus				23.6667	15.3333
W095	DJ 24	Bangladesh	23.51	90.24	1.14	3.1	94.6	90.3	1e-05	1e-05	0.99995	1e-05	1e-05	1e-05	Aus				35.1667	14.3333
W096	DJ 102	Bangladesh	23.51	90.24	1.15	3.1	95.1	91.88	1e-05	1e-05	0.99995	1e-05	1e-05	1e-05	Aus					19.6667
W097	Santhi 990	Pakistan	33.4	73.08	1.15	3.1	95.2	90.8	0.018421	0.212307	0.391752	0.093639	0.047317	0.236563	Admix					12.5
W098	UZ ROS 7-13	Uzbekistan	41.16	69.13	1.06	2.8	95.1	84.81	1e-05	1e-05	0.99995	1e-05	1e-05	1e-05	Aus				26.3333	14.1667
W099	SL 22-620	Sierra Leone	8.48	-13.22	1.15	3.1	95	92.29	1e-05	1e-05	0.775571	0.066732	0.088228	0.069449	Aus				21	20.5
W100	Spin Mere	Afghanistan	34.5	69	1.17	3.1	95.4	91.8	1e-05	1e-05	0.99995	1e-05	1e-05	1e-05	Aus				69.3333	67.3333
W101	AMANE	Sri Lanka	6.55	79.52	1.15	3.1	95.2	91.24	0.409765	0.405849	0.184348	1e-05	1e-05	1.8e-05	Ind				13.3333	10.6667
W102	Padi Tarab Arab	Malaysia	3.2	101.7	1.13	3	94.4	95.44	1e-05	1e-05	1e-05	1e-05	0.99995	1e-05	TrJ					134.833
W103	P 35	India	28.6	77.2	1.07	2.9	94.3	91.83	1e-05	1e-05	0.981238	0.017971	1e-05	0.000761	Aus				10	16.1667
W104	CAROLINO 164	Chad	12.1	15.04	1.07	2.9	93.3	91.8	1e-05	1e-05	0.99995	1e-05	1e-05	1e-05	Aus				17.5	21.6667
W105	HKG 98	Mali	12.4	-7.59	1.03	2.8	94.6	92.58	1e-05	1e-05	0.799424	0.059795	0.11159	0.02917	Aus				16	16.1667
W106	Daudzai Field Mix	Pakistan	33.4	73.08	1.14	3.1	94.5	58.62	1e-05	1e-05	0.99995	1e-05	1e-05	1e-05	Aus				11.3333	12.6667
W107	JP 5	Pakistan	33.4	73.08	1.17	3.1	94.1	91.5	0.158236	0.276572	0.565162	1e-05	1e-05	1e-05	Admix				6.25	19.75
W108	Hi Muke	Kazakhstan	51.1	-71.3	1.14	3.1	94.4	91.66	1e-05	1e-05	0.99995	1e-05	1e-05	1e-05	Aus				16.6667	62.4286
W109	WIR 911	Russian Federation	55.45	37.37	1.16	3.1	95.5	97	1e-05	1e-05	1e-05	1e-05	0.059209	0.940751	TeJ				23.3333	74.8571
W110	Lua Chua Chan	Vietnam	21.03	105.85	1.11	3	95	95.32	1e-05	1e-05	1e-05	1e-05	0.99995	1e-05	TrJ				74.6667	20.1667
W111	Sereno	Jamaica	17.58	-76.48	1.05	2.8	95.4	91.67	0.36426	0.577677	0.034109	1e-05	0.023935	1e-05	Ind				29.5	10.8333
W112	ARC 10633	India	28.6	77.2	1.2	3.2	95.5	91.32	0.319591	0.569814	0.110559	1.6e-05	1e-05	1e-05	Ind				18.6667	10.1667
W113	Simpor	Brunei	4.52	114.55	1.09	2.9	94.6	95.54	1e-05	1e-05	1e-05	1.3e-05	0.979646	0.020311	TrJ					38.6667
W114	Heo Trang	Vietnam	21.03	105.85	1.12	3	95	91.54	0.34191	0.642086	0.001962	1.2e-05	0.014021	1e-05	Ind				15.8	12.5
W115	THAVALU	Sri Lanka	6.55	79.52	1.14	3.1	94	91.62	0.020601	1e-05	0.895924	0.038399	0.028955	0.016111	Aus				18.8	9
W116	WC 10253	Unknown	NA	NA	1.14	3.1	94.6	96.24	1e-05	1e-05	1e-05	1e-05	0.990359	0.009601	TrJ				60	60.6667
W117	KRASNODARSKIJ 3352	Russian Federation	55.45	37.37	1.13	3	94.4	97.72	1e-05	1e-05	1e-05	1e-05	1e-05	0.99995	TeJ				28.3333	81.3333
W118	EMBRAPA 1200	Brazil	-15.45	-47.57	1.01	2.7	94.6	95.29	1e-05	0.020853	1e-05	1e-05	0.974564	0.004554	TrJ				22.5	15.5
W119	WAB462-10-3-1	Cote D'Ivoire	6.81	-5.28	1.13	3	94.3	95.51	1e-05	0.050543	1e-05	0.003303	0.946121	1.4e-05	TrJ				10.6667	17.3333
W120	Bombilla	Spain	40.26	-3.42	1.16	3.1	96.4	97.1	1e-05	1e-05	0.002528	1e-05	0.180902	0.81654	TeJ				32.5	47.8333
W121	TCHAMPA	Iran	35.45	51.3	1.13	3	94.3	92.47	0.013095	1e-05	0.977988	0.008887	1e-05	1e-05	Aus				20.8333	20.3333
W122	BHIM DHAN	Nepal	27.42	85.19	1.14	3.1	94.6	96.37	1e-05	1e-05	0.024209	0.053413	0.363081	0.559277	Jap				28.8333	27.5
W123	WC 3532	Peru	-12.06	-76.55	1.15	3.1	95.6	95.64	1e-05	1e-05	1e-05	1e-05	0.99995	1e-05	TrJ				24	46.1667
W124	Kin Shan Zim	China	39.9	116.4	1.15	3.1	95.4	92.02	0.915735	0.076829	0.007406	1e-05	1e-05	1e-05	IndI				42	57.5
W125	Yong Chal Byo	Korea, South	39	125.47	1.15	3.1	95.6	94.89	0.397381	1.2e-05	1e-05	1e-05	0.077542	0.525045	Admix				17	70.8333
W126	Pan Ju	China	39.9	116.4	1.15	3.1	95.5	92.03	0.99994	1e-05	1e-05	1e-05	1.9e-05	1e-05	IndI				25.125	28.5
W127	Buphopa	Myanmar	16.8	96.15	1.15	3.1	95.4	96.05	1e-05	1e-05	1e-05	1e-05	0.689612	0.310348	Jap				98.3333	42
W128	TAINO 38	Taiwan	25.02	121.38	1.15	3.1	95.3	94.06	0.167649	0.027043	0.148201	1e-05	0.521773	0.135324	Admix				13	17.3333
W129	2	Afghanistan	34.5	69	1.14	3.1	95.3	94.25	1e-05	1e-05	1e-05	0.893415	0.018845	0.08771	VI				25.6667	14.5
W130	LUSITANO	Portugal	38.42	-9.05	1.14	3.1	95.4	95.54	1e-05	1e-05	1e-05	1e-05	1e-05	0.99995	TeJ				35	103.833
W131	IARI 6621	India	28.6	77.2	1.15	3.1	95.4	92.22	0.132842	0.0477	0.814142	1e-05	0.005297	1e-05	Aus				37.2857	16.3333
W132	Hsin Hsing Pai Ku	Taiwan	25.02	121.38	1.15	3.1	95.5	92.12	0.773897	0.214075	0.00229	0.003763	0.003097	0.002878	IndI				16.1667	25
W133	TD 70	Thailand	13.8	100.5	1.15	3.1	95.6	92.08	0.664808	0.329267	0.002603	0.002024	0.001288	1e-05	Ind				22.1667	22.3333
W134	Dara	Indonesia	-6.08	106.45	1.15	3.1	95.7	91.8	1e-05	1e-05	0.99995	1e-05	1e-05	1e-05	Aus				10	21.3333
W135	Shimla Early	Iraq	33.14	44.22	1.15	3.1	95.8	91.68	0.208426	0.329877	0.422662	0.002284	0.036741	1e-05	Admix				18.5	13.3333
W136	LA PLATA GENA F.A.	Argentina	-34.62	-54.84	1.08	2.9	95.3	92.7	1e-05	0.109855	0.241022	0.649093	1e-05	1e-05	VI				25.8333	10.8333
W137	CM1, HAIPONG	Vietnam	21.03	105.85	1.15	3.1	95.5	91.77	0.375248	0.549332	0.036262	1e-05	0.030283	0.008865	Ind				15.8333	14.8333
W138	4595	China	39.9	116.4	1.15	3.1	95.2	91.42	0.850322	0.141891	0.007756	1.1e-05	1e-05	1e-05	IndI				15.8333	22.3333
W139	A 5	Japan	35.7	139.8	1.14	3.1	95.4	97.63	1e-05	1e-05	1e-05	1e-05	1e-05	0.99995	TeJ				78.3333	102.5
W140	Ittikulama	Sri Lanka	6.55	79.52	1.12	3	95.3	92.14	1e-05	1e-05	0.878911	0.046117	0.057727	0.017224	Aus				11.6667	9.5
W141	DNJ 179	Bangladesh	23.51	90.24	1.15	3.1	95.6	91.79	1e-05	1e-05	0.999948	1.1e-05	1e-05	1.1e-05	Aus
W142	DNJ 121	Bangladesh	23.51	90.24	1.15	3.1	95.4	91.85	0.020442	1e-05	0.979518	1e-05	1e-05	1e-05	Aus				14	40.6667
W143	Jyanak	Bhutan	27.5	89.7	1.16	3.1	96.3	96.46	1e-05	1e-05	0.007522	0.032933	0.505794	0.453731	Jap				73.3333	50.1667
W144	Ao Chiu 2 Hao	China	39.9	116.4	1.17	3.1	96.5	92.19	0.96754	0.030342	1e-05	1e-05	1e-05	0.002089	IndI				37.6667	15.5
W145	GUYANE 1	Chad	12.1	15.04	1.17	3.1	96.4	92.16	0.589153	0.362051	0.044867	0.003909	1e-05	1e-05	Ind				12.1667	11.1667
W146	10340	Italy	41.52	12.37	1.16	3.1	96.3	90.93	0.897928	0.09543	0.002878	0.000839	1e-05	0.002914	IndI				23.3333	21.6667
W147	BR11	Bangladesh	23.51	90.24	1.16	3.1	96.3	91.88	0.356506	0.643452	1e-05	1.2e-05	1e-05	1e-05	Ind				28.567	35
W148	BR24	India	28.6	77.2	1.16	3.1	96.3	91.85	0.692619	0.302996	1e-05	0.001315	0.003051	1e-05	Ind				12.1667	20.3333
W149	93072	China	39.9	116.4	1.16	3.1	96.3	91.95	0.286336	0.713624	1e-05	1e-05	1e-05	1e-05	IndII				6.66667	11.5
W150	108S	Unknown	NA	NA	1.16	3.1	96.5	91.77	0.159556	0.706601	1e-05	0.02293	0.01045	0.100453	IndII				12.1667	13.6667
W151	C418	China	39.9	116.4	1.16	3.1	96.1	92.35	0.171676	0.751164	1e-05	1e-05	0.019435	0.057706	IndII	1970S	restorer
W152	CDR22	China	39.9	116.4	1.17	3.1	96.5	92.36	0.022016	0.957013	1e-05	1e-05	0.020941	1e-05	IndII	1980S	restorer		13.1667	14.8333
W153	Chenghui448	Sichuan	30.39	104.05	1.17	3.1	96.5	92.11	0.118566	0.820903	0.005856	1e-05	0.054656	1e-05	IndII	1980S	restorer		13.3333	12.6667
W154	Fengaizhan	Guangdong	23.08	113.15	1.17	3.1	96.4	92.21	0.211544	0.788416	1e-05	1e-05	1e-05	1e-05	IndII	1990S	inbred rice		14.3333	12.3333
W155	Gang46B	China	39.9	116.4	1.16	3.1	96.1	92.3	0.402482	0.570192	1e-05	0.001506	1e-05	0.025799	Ind	1970S	maintainer		11.3333	14.8333
W156	Gumei2hao	Sichuan	30.39	104.05	1.16	3.1	96.1	91.91	0.655702	0.332328	1e-05	1e-05	1.4e-05	0.011935	Ind		inbred rice		16	17.1667
W157	Huajingxian74	Guangdong	23.08	113.15	1.16	3.1	96.4	92.38	0.496702	0.471477	1e-05	1e-05	0.031791	1e-05	Ind		inbred rice		14.5	13
W158	M3122	China	39.9	116.4	1.16	3.1	95.9	94.29	1e-05	0.566669	0.010646	1e-05	1e-05	0.422655	Admix	1997	inbred rice
W159	R644	China	39.9	116.4	1.16	3.1	96.1	92.2	0.000262	0.968325	0.02417	1e-05	1e-05	0.007223	IndII	1990S	restorer		11.5	12
W160	Shennong265	Unknown	NA	NA	1.16	3.1	96.2	97.91	1.5e-05	1.6e-05	1e-05	1e-05	1e-05	0.999939	TeJ	1990S	inbred rice		36.3333	27.3333
W161	Y134	China	39.9	116.4	1.16	3.1	96.5	92.93	1e-05	0.837076	1e-05	1e-05	0.129209	0.033685	IndII				21	15.3333
W162	Yuanjing7	China	39.9	116.4	1.1	2.9	96.2	97.67	1e-05	0.034779	1e-05	1e-05	1e-05	0.965181	TeJ		inbred rice		15.6667	12
W163	Yuexiangzhan	Guangdong	23.08	113.15	1.14	3.1	94.9	92.11	0.404574	0.595386	1e-05	1e-05	1e-05	1e-05	Ind	1990S	inbred rice		20	11
W164	Zaoxian14	Unknown	NA	NA	1.13	3	94.4	91.57	0.658083	0.30131	1e-05	0.008009	1e-05	0.032578	Ind		inbred rice		6	14.6667
W165	Zhong413	Zhejiang	30.14	120.09	1.13	3	94.6	91.53	0.392163	0.607797	1e-05	1e-05	1e-05	1e-05	Ind	1990S	restorer		21	15
W166	Zhongyouzao81	Zhejiang	30.14	120.09	1.13	3	94.5	91.71	0.434275	0.512918	0.003134	0.025055	0.002295	0.022323	Ind	1990S	inbred rice		19.5714	25.8333
W167	Zihui100	Anhui	37.51	117.18	1.13	3	94.4	90.03	0.437253	0.514551	1e-05	0.024111	0.004028	0.020046	Ind		restorer		23.75	28.5
W168	Bg90-2	Brazil	-15.45	-47.57	1.13	3	94.6	90.32	1e-05	0.99995	1e-05	1e-05	1e-05	1e-05	IndII	1970S	restorer		14.75	6.83333
W169	IR72	Unknown	NA	NA	1.13	3	94.6	91.3	1e-05	0.99995	1e-05	1e-05	1e-05	1e-05	IndII	1980S	inbred rice		16.25	13.6667
W170	PR106	Pakistan	33.4	73.08	1.13	3	94.4	92.05	1e-05	0.99995	1e-05	1e-05	1e-05	1e-05	IndII	1970S			10	11
W171	TKM9	Philippines	14.6	121	1.13	3	94.6	91.68	0.084898	0.74972	0.160687	0.004673	1e-05	1.2e-05	IndII		landrace		5.33333	11.3333
W172	Amo13 (Sana)	Unknown	NA	NA	1.13	3	94.3	90.86	0.216394	0.773056	0.01052	1e-05	1e-05	1e-05	IndII				23.5	12
W173	Khazar	Iran	35.45	51.3	1.14	3.1	94.6	94.92	0.062753	0.088329	1e-05	0.126995	0.576415	0.145498	TrJ				22.2857	23.1667
W174	Gayabyeo	Korea	37.35	127.03	1.14	3.1	96	91.79	1.1e-05	0.976165	1e-05	1e-05	1e-05	0.023793	IndII				10	13.5
W175	Iksan438	Korea	37.35	127.03	1.13	3	94.3	93.97	0.124217	0.497604	0.004407	1e-05	1e-05	0.373752	Admix				28.6667	18.3333
W176	Milyang23	Korea	37.35	127.03	1.17	3.1	97.7	90.66	1e-05	0.914302	1e-05	1e-05	1e-05	0.085658	IndII	1970S	restorer		6.8	11.1667
W177	MR185	Malaysia	3.2	101.7	1.17	3.1	97.8	92.92	1e-05	0.914582	1e-05	1e-05	1e-05	0.085378	IndII		restorer		6.4	11.8333
W178	Manawthukha	Philippines	14.6	121	1.17	3.1	97.6	91.97	0.223998	0.764984	0.010988	1e-05	1e-05	1e-05	IndII				38.5	19.3333
W179	Shwe Thwe Yin Hyv	Myanmar	16.8	96.15	1.17	3.1	97.9	91.7	1e-05	0.99995	1e-05	1e-05	1e-05	1e-05	IndII				17.1667	13.6667
W180	Bg300	Sri Lanka	6.55	79.52	1.17	3.1	97.7	91.8	0.144182	0.855778	1e-05	1e-05	1e-05	1e-05	IndII				13.1667	13.8333
W181	Bg94-1	Sri Lanka	6.55	79.52	1.17	3.1	97.8	91.64	0.221423	0.778537	1e-05	1e-05	1e-05	1e-05	IndII				16.8333	17.8333
W182	CR203	Viet Nam	21.03	105.85	1.13	3	94.5	91.65	1e-05	0.99995	1e-05	1e-05	1e-05	1e-05	IndII				16.1667	30.6667
W183	OM997	VietNam	21.03	105.85	1.13	3	94.5	90.65	1e-05	0.99995	1e-05	1e-05	1e-05	1e-05	IndII				9.83333	9.83333
W184	PSB RC 28	Philippines	14.6	121	1.13	3	94.7	90.59	1e-05	0.996304	1e-05	1e-05	0.003656	1e-05	IndII		inbred rice		15.1667	11.3333
W185	PSB RC 66	Philippines	14.6	121	1.14	3.1	94.7	91.11	0.028643	0.971317	1e-05	1e-05	1e-05	1e-05	IndII		inbred rice		12.5	13.1667
W186	TEQING	Philippines	14.6	121	1.14	3.1	94.8	92.03	0.345972	0.653988	1e-05	1e-05	1e-05	1e-05	Ind	1980S	inbred rice		20.3333	12.1667
W187	IR68552-55-3-2	Philippines	14.6	121	1.13	3	94.4	91.86	0.392148	0.607812	1e-05	1e-05	1e-05	1e-05	Ind				23.8333	14.8333
W188	IR66897B	Unknown	NA	NA	1.13	3	94.3	91.53	0.11344	0.865281	0.01021	1e-05	0.011048	1e-05	IndII	1990S	maintainer		18.6667	14.6667
W189	IR58025B	Unknown	NA	NA	1.17	3.1	97	91.79	0.056329	0.943631	1e-05	1e-05	1e-05	1e-05	IndII	1990S	maintainer		14	10.3333
W191	Pusa (Basmatil)	China	39.9	116.4	1.17	3.1	97	92.86	0.0142	0.532535	1e-05	0.453235	1e-05	1e-05	Admix	1970S	inbred rice			14.5
W192	ASD16	India	28.6	77.2	1.17	3.1	97.1	92.73	0.013828	0.53543	1e-05	0.450712	1e-05	1e-05	Admix				14.6667	13.8333
W193	Dianjing	Unknown	NA	NA	1.17	3.1	97	97.95	1e-05	0.003686	1e-05	1e-05	0.155918	0.840366	TeJ				19.8333	26.3333
W194	F6	Japan	35.7	139.8	1.17	3.1	97	91.92	0.137504	0.839566	0.009868	1e-05	1e-05	0.013042	IndII				11.6	17.3333
W195	452	Unknown	NA	NA	1.17	3.1	96.9	92.31	0.157313	0.767318	1e-05	0.007318	0.031028	0.037013	IndII				14.8333	13.6667
W197	Ai-Zi-DAO	China	39.9	116.4	1.17	3.1	97.1	91.95	0.058582	0.941378	1e-05	1e-05	1e-05	1e-05	IndII				13.6	14.3333
W198	Babaomi	China	39.9	116.4	1.16	3.1	96.8	92.02	0.711519	0.276783	0.007368	1e-05	0.00431	1e-05	IndI				88	18.8333
W199	Diantun502	云南	25.04	102.41	1.17	3.1	97	91.95	0.334105	0.660194	0.00567	1e-05	1e-05	1e-05	Ind	1993	inbred rice		26.1667	11.5
W200	Heiheaihui	Unknown	NA	NA	1.17	3.1	97	91.96	0.2704	0.72956	1e-05	1e-05	1e-05	1e-05	IndII				12.5714	14.1667
W201	Jiangxisimiao	江西	28.41	115.52	1.17	3.1	97.1	78.75	0.268378	0.731582	1e-05	1e-05	1e-05	1e-05	IndII	1990S	inbred rice		13	20
W202	Laohudao	浙江	30.14	120.09	1.17	3.1	97	91.89	0.263844	0.736116	1e-05	1e-05	1e-05	1e-05	IndII	1965	inbred rice		14.25	14.6667
W203	Linjintangdao	Unknown	NA	NA	1.17	3.1	97.2	92.01	0.438566	0.561394	1e-05	1e-05	1e-05	1e-05	Ind				7.5	9.16667
W204	Mengguandamagu	Unknown	NA	NA	1.17	3.1	97.1	89.56	0.99995	1e-05	1e-05	1e-05	1e-05	1e-05	IndI		landrace		22.6667	22.8333
W205	Pengshantieganzhan	Unknown	NA	NA	1.17	3.1	97.2	91.56	0.99995	1e-05	1e-05	1e-05	1e-05	1e-05	IndI		landrace		22	19.1667
W206	Wumanggaonuo	Unknown	NA	NA	1.17	3.1	97.2	89.94	0.33653	0.65832	0.005119	1.1e-05	1e-05	1e-05	Ind		landrace		17.3333	11.8333
W207	Yunguang8hao	云南	25.04	102.41	1.17	3.1	97.3	97.94	1e-05	1e-05	1e-05	1e-05	0.013675	0.986285	TeJ	2000			15.6667	12.6667
W208	Zhongchao123	Unknown	NA	NA	1.13	3	94.6	96.58	1e-05	0.170089	1e-05	1e-05	0.005801	0.82408	TeJ	2001			6.83333	9
W209	Gizal159	Unknown	NA	NA	1.13	3	94.6	97.54	1e-05	1e-05	1e-05	0.003617	0.131162	0.865191	TeJ				22.5	14.6667
W210	Khao Daeng	Philippines	14.6	121	1.14	3.1	95	91.75	0.999949	1e-05	1e-05	1.1e-05	1e-05	1e-05	IndI				25.1667	64.5
W211	Basmati370	Philippines	14.6	121	1.14	3.1	95.1	91.5	1e-05	0.99995	1e-05	1e-05	1e-05	1e-05	IndII	1930S			7.33333	13
W212	Bhavani	India	28.6	77.2	1.13	3	94.8	91.71	0.634164	0.343902	0.007091	1e-05	0.002464	0.012369	Ind				22	16.8333
W213	IR50	India	28.6	77.2	1.13	3	95	90.9	0.021582	0.932309	1e-05	1e-05	0.046079	1e-05	IndII	1980S	inbred rice		81.6667	67.6667
W214	Jhona349	Pakistan	33.4	73.08	1.12	3	94.3	89.26	1e-05	1e-05	0.99995	1e-05	1e-05	1e-05	Aus				19.6667	27.1667
W215	Karnal Local	India	28.6	77.2	1.13	3	94.7	91.99	1e-05	1e-05	0.99995	1e-05	1e-05	1e-05	Aus				13	27.5
W216	Type3	India	28.6	77.2	1.14	3.1	94.9	92.28	1e-05	0.968441	1e-05	1e-05	1.3e-05	0.031516	IndII				14	13
W217	IRAT352	Indonesia	-6.08	106.45	1.13	3	94.7	91.37	0.096669	0.825169	1e-05	0.004781	0.073361	1e-05	IndII				18.8	18.8333
W218	TB154E-TB-2	Unknown	NA	NA	1.15	3.1	95.2	91.68	0.092717	0.827609	1e-05	1e-05	0.079644	1e-05	IndII				44.5	21.8333
W219	Domsiah	Netherlands	52.12	4.52	1.15	3.1	95.4	94.25	1e-05	1e-05	1e-05	0.99995	1e-05	1e-05	VI				10	22.1667
W220	Tarommolai1	Unknown	NA	NA	1.14	3.1	95.2	93.5	1e-05	1e-05	1e-05	0.99995	1e-05	1e-05	VI				12	14.5
W221	MR77 (seberang)	Philippines	14.6	121	1.14	3.1	95	89.99	0.106293	0.885124	0.008554	1e-05	1e-05	1e-05	IndII				26.5	17.3333
W222	ir6	Pakistan	33.4	73.08	1.14	3.1	94.9	90.93	0.04351	0.947369	1e-05	1e-05	0.009092	1e-05	IndII				15	9.16667
W223	At354	Sri Lanka	6.55	79.52	1.14	3.1	94.8	89.83	0.145495	0.854465	1e-05	1e-05	1e-05	1e-05	IndII				14.8333	14
W224	BG304	Sri Lanka	6.55	79.52	1.14	3.1	94.9	89.37	0.088118	0.911842	1e-05	1e-05	1e-05	1e-05	IndII				13.1667	17.8333
W225	Lemont	Philippines	14.6	121	1.14	3.1	94.8	94.31	1e-05	0.028117	1e-05	1e-05	0.921138	0.050715	TrJ		inbred rice		16	23.8333
W226	M401	Philippines	14.6	121	1.14	3.1	95.1	96.22	1e-05	1e-05	1e-05	1e-05	0.347165	0.652795	Jap				34.1667
W227	OM1706	Viet Nam	21.03	105.85	1.14	3.1	95.1	91.35	0.111478	0.888482	1e-05	1e-05	1e-05	1e-05	IndII				15	16.8333
W228	OM1723	Viet Nam	21.03	105.85	1.15	3.1	96	91.77	0.050286	0.949674	1e-05	1e-05	1e-05	1e-05	IndII				10.5	9.16667
W229	X21	Viet Nam	21.03	105.85	1.15	3.1	95.9	90.91	0.050793	0.949167	1e-05	1e-05	1e-05	1e-05	IndII				13.3333	13.8333
W230	X22	Viet Nam	21.03	105.85	1.15	3.1	96.1	91.93	1e-05	0.99995	1e-05	1e-05	1e-05	1e-05	IndII				10	6
W231	X23	Viet Nam	21.03	105.85	1.15	3.1	96.1	91.81	0.162401	0.837559	1e-05	1e-05	1e-05	1e-05	IndII				14.5	14.5
W233	C70	Viet Nam	21.03	105.85	1.16	3.1	96.2	91.57	0.354097	0.645861	1e-05	1e-05	1e-05	1.2e-05	Ind				20.6667	11.5
W234	Q5	Viet Nam	21.03	105.85	1.16	3.1	96.3	91.84	0.350396	0.649564	1e-05	1e-05	1e-05	1e-05	Ind				12.6	11.5
W235	Suiyangnian	Unknown	NA	NA	1.16	3.1	96.3	92.29	0.999949	1e-05	1e-05	1e-05	1.1e-05	1e-05	IndI	1990			12.5	16.8333
W236	Pokhreli	Philippines	14.6	121	1.15	3.1	96.1	92.29	1e-05	0.816082	1e-05	1e-05	0.183757	0.000131	IndII				10	15
W237	Govnd	Unknown	NA	NA	1.16	3.1	96.2	90.97	0.006447	0.993513	1e-05	1e-05	1e-05	1e-05	IndII				10.5	14.8333
W238	UPR191-66	India	28.6	77.2	1.16	3.1	96	90.53	1e-05	0.999947	1e-05	1e-05	1.3e-05	1e-05	IndII				6.16667	10.6667
W239	ASD18	India	28.6	77.2	1.16	3.1	96.2	92.1	0.229815	0.770145	1e-05	1e-05	1e-05	1e-05	IndII				10.6667	9.5
W240	TGMS29	India	28.6	77.2	1.16	3.1	96.3	92.26	0.66808	0.301991	1e-05	1e-05	0.020032	0.009876	Ind				14.5714	17.8333
W241	Phalguna	India	28.6	77.2	1.16	3.1	96.2	90.6	0.082793	0.876452	0.040721	1.3e-05	1e-05	1e-05	IndII				26.6667	11.1667
W242	Ajaya	India	28.6	77.2	1.15	3.1	96.1	91.84	0.035966	0.963994	1e-05	1e-05	1e-05	1e-05	IndII				12.6667	10
W243	Dodda	Unknown	NA	NA	1.16	3.1	96.3	92.27	1.1e-05	0.806641	1e-05	1e-05	0.193318	1e-05	IndII				14.8333	15.1667
W244	Palung 2	Philippines	14.6	121	1.15	3.1	96.1	92.29	1.3e-05	0.808898	1e-05	1e-05	0.191059	1e-05	IndII				10	15.6667
W245	TKM6	India	28.6	77.2	1.16	3.1	96.2	90.56	1e-05	0.871647	0.008978	0.008852	0.110503	1e-05	IndII				21	9.5
W246	RUSTYLATE/中413	Unknown	NA	NA	1.16	3.1	96.3	91.99	0.470736	0.529224	1e-05	1e-05	1e-05	1e-05	Ind		inbred rice		12.5	21.6667
W247	Yenfangghu	Unknown	NA	NA	1.16	3.1	96.3	92.12	0.999944	1.6e-05	1e-05	1e-05	1e-05	1e-05	IndI				27.6667	73.3333
W248	Heimichut	Unknown	NA	NA	1.16	3.1	96.5	90.93	0.963568	0.016921	1e-05	1e-05	0.013699	0.005792	IndI				9.16667	12.3333
W249	Teksichut	Philippines	14.6	121	1.16	3.1	96.7	97.42	1e-05	1e-05	1e-05	1e-05	0.170561	0.829399	TeJ				70.5	79.5
W250	Eiko	Japan	35.7	139.8	1.16	3.1	96.6	97.03	1.8e-05	1e-05	1e-05	2e-05	0.168252	0.83169	TeJ				30	93.3333
W251	RUBIO	Philippines	14.6	121	1.16	3.1	96.7	94.09	1.4e-05	1e-05	1e-05	1e-05	0.984296	0.01566	TrJ				20.3333	17.5
W252	SADRI RICE 1	Iran	35.45	51.3	1.16	3.1	96.5	93.17	1e-05	1e-05	1e-05	0.99995	1e-05	1e-05	VI				14.8333	12.8333
W253	Sereendan Kuning	Malaysia	3.2	101.7	1.16	3.1	96.5	95.56	1e-05	1e-05	1e-05	1e-05	0.99995	1e-05	TrJ				26.5	46.8333
W254	SAI-BUI-BAO	Viet Nam	21.03	105.85	1.16	3.1	96.3	95.61	1e-05	1e-05	1e-05	1e-05	0.99995	1e-05	TrJ				33.25	47.1667
W255	ZIRI	India	28.6	77.2	1.15	3.1	96.2	94.19	1e-05	1e-05	1e-05	0.99995	1e-05	1e-05	VI				4.66667	17.3333
W256	Dacca6	United States	38.54	-77.02	1.16	3.1	96.4	94.55	1e-05	1e-05	1e-05	0.999941	1e-05	1.9e-05	VI				52.5	18.3333
W257	Latisai1	Unknown	NA	NA	1.15	3.1	96.1	94.97	0.028858	1e-05	0.072709	1e-05	0.898403	1e-05	TrJ				61.3333	91.8333
W258	Amareles	Portugal	38.42	-9.05	1.15	3.1	96.3	94.5	1e-05	1e-05	1e-05	0.99995	1e-05	1e-05	VI				25.75	19.5
W259	Up15	Japan	35.7	139.8	1.16	3.1	96.5	92.44	1.7e-05	0.819194	1e-05	1e-05	0.180759	1e-05	IndII				14.5	14.8333
W260	Uz-Rosz 275	Philippines	14.6	121	1.16	3.1	96.8	95.64	1e-05	1e-05	1e-05	1e-05	0.99995	1e-05	TrJ				45.3333	34.8333
W261	Ginga	Japan	35.7	139.8	1.16	3.1	96.4	94.51	1e-05	1e-05	0.214895	0.492908	0.292166	1e-05	Admix				32	34
W262	Bintapan	Philippines	14.6	121	1.16	3.1	96.5	92.45	0.991429	1e-05	1e-05	1e-05	0.008531	1e-05	IndI				6.5	18.6667
W263	SADAJIRA-19-303	Unknown	NA	NA	1.16	3.1	96.7	91.31	0.013211	0.977376	1e-05	0.009383	1e-05	1e-05	IndII				14.8	11.3333
W264	CHOROFA	Philippines	14.6	121	1.16	3.1	96.7	92.07	0.455443	0.529815	0.011791	1.3e-05	0.002927	1e-05	Ind				14.5	10.6667
W265	La110	United States	38.54	-77.02	1.16	3.1	96.5	91.76	0.014236	0.975657	1e-05	0.010077	1e-05	1e-05	IndII				13.1667	16
W266	Yunjiang35	Unknown	NA	NA	1.15	3.1	96.1	90.9	0.217283	0.767923	1e-05	0.007891	1e-05	0.006883	IndII				14.1667	13
W267	Yunhui72	China	39.9	116.4	1.16	3.1	96.6	92.05	0.391103	0.588611	0.01291	0.004682	0.002684	1e-05	Ind				7.16667	18.3333
W268	Wudadaozhong	Korea, South	39	125.47	1.16	3.1	96.6	91.86	0.492572	0.507388	1e-05	1e-05	1e-05	1e-05	Ind				16	12.6667
W269	IR65600-27-1-2-2	Philippines	14.6	121	1.16	3.1	96.4	92.18	0.346831	0.624074	0.02216	1e-05	0.006916	1e-05	Ind				5.83333	17.1667
W270	Yetuozai	Unknown	NA	NA	1.15	3.1	96.2	92.13	0.410323	0.589637	1e-05	1e-05	1e-05	1e-05	Ind				18.8333	25.5
W271	P59279	Unknown	NA	NA	1.16	3.1	96.3	92	0.480121	0.512203	0.000908	0.003623	1e-05	0.003136	Ind				10.6	15.3333
W272	Tsao wan ching	China	39.9	116.4	1.15	3.1	96	91.18	0.396729	0.588388	0.003271	0.005034	0.006567	1e-05	Ind				5.83333	18.8333
W273	Anambae ndanggalasi	Indonesia	-6.08	106.45	1.15	3.1	96.2	95.19	1e-05	1e-05	1e-05	1e-05	0.985591	0.014369	TrJ				38.8333	106.5
W274	Er chiu ching	China	39.9	116.4	1.15	3.1	96	92.11	0.969208	0.030752	1e-05	1e-05	1e-05	1e-05	IndI				5	23.1667
W275	Heen goda wee	Sri Lanka	6.55	79.52	1.15	3.1	95.9	95.62	1.3e-05	1e-05	1e-05	0.0238	0.976157	1e-05	TrJ				16.1667	19.1667
W276	Pathma wee	Sri Lanka	6.55	79.52	1.15	3.1	95.9	91.23	0.305284	0.558249	0.136435	1.2e-05	1e-05	1e-05	Ind				8.83333	12.3333
W277	Lakkhi kajal	Bangladesh	23.51	90.24	1.15	3.1	96.1	91.95	1e-05	1e-05	0.99995	1e-05	1e-05	1e-05	Aus				12.1667	14.6667
W278	Moisdol	Bangladesh	23.51	90.24	1.15	3.1	95.9	89.92	1e-05	1e-05	0.99995	1e-05	1e-05	1e-05	Aus				11.5	14.8333
W279	Jabor sail	Bangladesh	23.51	90.24	1.14	3.1	95.7	88.36	1e-05	1e-05	0.99995	1e-05	1e-05	1e-05	Aus				19	13
W280	Sada solay	Pakistan	33.4	73.08	1.15	3.1	95.9	91.08	1e-05	1e-05	0.99995	1e-05	1e-05	1e-05	Aus				3.5	8
W281	Sholay	Pakistan	33.4	73.08	1.14	3.1	95.7	96.48	0.00195	1e-05	0.015007	0.07536	0.099942	0.80773	TeJ				12.5	12.1667
W282	Ma ba you zhan	China	39.9	116.4	1.15	3.1	96.1	92.2	0.400008	0.583356	0.000329	1e-05	1e-05	0.016287	Ind				10.8333	8.16667
W283	Daegujo	Korea, Republic of	37.35	127.03	1.15	3.1	95.8	97.61	1.1e-05	1e-05	1e-05	1.1e-05	1e-05	0.999949	TeJ				10	11.6667
W284	Paikasa	Malaysia	3.2	101.7	1.15	3.1	96	95.61	1e-05	1e-05	1e-05	1e-05	0.999356	0.000604	TrJ				78.4	135.667
W285	Uwi	Indonesia	-6.08	106.45	1.16	3.1	96.3	95.08	1e-05	1e-05	1e-05	1e-05	0.974673	0.025287	TrJ				12	13.6667
W286	Garia	Bangladesh	23.51	90.24	1.14	3.1	94.2	89.83	1e-05	1e-05	0.99995	1e-05	1e-05	1e-05	Aus				13.5	9.83333
W287	AUS 449	Bangladesh	23.51	90.24	1.14	3.1	94.3	91.89	1e-05	1e-05	0.99995	1e-05	1e-05	1e-05	Aus				11.5	11.8333
W288	Dourado Precoce	Brazil	-15.45	-47.57	1.15	3.1	96.1	95.92	1e-05	1e-05	1e-05	1e-05	0.99995	1e-05	TrJ				37.6667	27
W289	IR 661-1-140-3-117	Philippines	14.6	121	1.15	3.1	95.8	92.01	1e-05	0.99995	1e-05	1e-05	1e-05	1e-05	IndII				14	10.5
W290	Aichi Asahi	Japan	35.7	139.8	1.15	3.1	96.5	97.79	1e-05	1e-05	1e-05	1e-05	1e-05	0.99995	TeJ
W291	IR 2071-625-1-252	Philippines	14.6	121	1.15	3.1	95.7	91.09	1e-05	0.99995	1e-05	1e-05	1e-05	1e-05	IndII		inbred rice		17.75	12.8333
W292	Khoia boro	Bangladesh	23.51	90.24	1.14	3.1	95.6	92.1	1e-05	1e-05	0.99995	1e-05	1e-05	1e-05	Aus				23.3333	14.1667
W293	IR 8	Philippines	14.6	121	1.15	3.1	95.7	91.88	0.007263	0.992697	1e-05	1e-05	1e-05	1e-05	IndII	1960S	inbred rice		17.25	12.5
W294	LABELLE	United States	38.54	-77.02	1.14	3.1	95.4	93.38	1e-05	0.579421	1e-05	1e-05	0.420539	1e-05	Admix				50	81
W295	LEBONNET	United States	38.54	-77.02	1.14	3.1	95.5	91.73	1e-05	0.99995	1e-05	1e-05	1e-05	1e-05	IndII				11	10.5
W296	AUS 371	Bangladesh	23.51	90.24	1.14	3.1	95.5	92.34	0.027851	1e-05	0.972109	1e-05	1e-05	1e-05	Aus		WCV		16.5	17.8333
W297	AUS 373	Bangladesh	23.51	90.24	1.14	3.1	95.5	91.9	0.023721	1e-05	0.976239	1e-05	1e-05	1e-05	Aus	1980S	WCV
W298	IR 36	Philippines	14.6	121	1.14	3.1	95.2	91.41	1e-05	0.99995	1e-05	1e-05	1e-05	1e-05	IndII	1970S	inbred rice		13	22.6667
W299	JAYA	India	28.6	77.2	1.14	3.1	95.6	91.87	0.422847	0.562467	0.012164	0.002502	1e-05	1e-05	Ind	1960S			6.83333	10.3333
W300	NEW BONNET	United States	38.54	-77.02	1.14	3.1	95.5	95.43	1e-05	1e-05	1e-05	0.012941	0.987019	1e-05	TrJ				20.6	25.3333
W301	IR 64	Philippines	14.6	121	1.14	3.1	95.6	91.81	1e-05	0.99995	1e-05	1e-05	1e-05	1e-05	IndII	1980S			17.5	11.8333
W302	KUNTLAN	Indonesia	-6.08	106.45	1.14	3.1	95.6	94.94	0.046444	0.034527	1e-05	0.052035	0.769378	0.097606	TrJ				26	23.8333
W303	British Honduras Creole	Belize	17.25	-88.46	1.16	3.1	96.4	95.06	1e-05	1e-05	1e-05	1e-05	0.99995	1e-05	TrJ				11.1667	26.1667
W304	CPSLO 17	United States	38.54	-77.02	1.14	3.1	95.6	93.97	1e-05	0.364416	0.021375	1e-05	0.609545	0.004644	Admix	1960S	restorer		10.6	16.6667
W305	AKITAKOMACHI	Japan	35.7	139.8	1.14	3.1	95.6	97.5	1e-05	1e-05	1e-05	1.3e-05	1e-05	0.999947	TeJ				17	18.5
W306	BASMATI 385	Pakistan	33.4	73.08	1.14	3.1	95.7	92.34	0.025489	0.225062	0.094309	0.65512	1e-05	1e-05	VI				28.5	16.6667
W307	AGNO (PSBRC28)	Philippines	14.6	121	1.14	3.1	95.6	91.4	1e-05	0.99995	1e-05	1e-05	1e-05	1e-05	IndII				17	10.1667
W308	PSBRC82	Philippines	14.6	121	1.15	3.1	95.9	91.59	1e-05	0.992383	0.007577	1e-05	1e-05	1e-05	IndII				18.3333	15.6667
W309	NSICRC122	Philippines	14.6	121	1.15	3.1	95.8	91.86	0.01484	0.98512	1e-05	1e-05	1e-05	1e-05	IndII				15.2	10.1667
W310	BRRI DHAN 29	Bangladesh	23.51	90.24	1.15	3.1	95.9	91.58	0.020558	0.979402	1e-05	1e-05	1e-05	1e-05	IndII				19.2	11.3333
W311	PR 116	Punjab	29.3-32.32	73.55-76.5	1.14	3.1	94.3	91.35	0.089442	0.910518	1e-05	1e-05	1e-05	1e-05	IndII				12.8333	13.6667
W312	CIGEULIS	Indonesia	-6.08	106.45	1.14	3.1	94.4	90.65	0.008183	0.991777	1e-05	1e-05	1e-05	1e-05	IndII				13.6667	11.1667
W313	OM 2517	Viet Nam	21.03	105.85	1.14	3.1	94.4	91.47	1e-05	0.99995	1e-05	1e-05	1e-05	1e-05	IndII				7.16667	9.16667
W314	BRRI DHAN 28	Bangladesh	23.51	90.24	1.15	3.1	94.7	89.77	0.053435	0.946525	1e-05	1e-05	1e-05	1e-05	IndII				19.1667	27.6667
W315	CIBOGO	Indonesia	-6.08	106.45	1.14	3.1	94.4	91.25	1e-05	0.99995	1e-05	1e-05	1e-05	1e-05	IndII				12.1667	7
W316	NEDA	Iran, Islamic Republic of	35.45	51.3	1.14	3.1	94.4	90.29	0.085658	0.839265	0.011803	0.039126	0.024138	1e-05	IndII				11.6667	11.8333
W317	CIHERANG	Indonesia	-6.08	106.45	1.14	3.1	94.2	91.35	1e-05	0.99995	1e-05	1e-05	1e-05	1e-05	IndII				11.8	8
W318	Qiuqianbai	Anhui	37.51	117.18	1.14	3.1	94.4	92.06	0.956486	0.016873	1e-05	1e-05	1e-05	0.026611	IndI		landrace		26.6667	47.1667
W319	Guangkexiangnuo	Guangxi	22.48	108.2	1.14	3.1	94.3	97.06	1e-05	1e-05	1e-05	1e-05	1.3e-05	0.999947	TeJ		landrace		56.1667	13.5
W320	Wenxiangnuo	Yunnan	25.04	102.41	1.13	3	94.1	91.53	0.582443	0.398961	0.013163	0.001443	0.003	0.000989	Ind		landrace		27.6667	11
W321	Laozaogu	Yunnan	25.04	102.41	1.14	3.1	94.3	91.3	0.36243	0.634677	0.002863	1e-05	1e-05	1e-05	Ind		landrace
W322	Lengshuinuo	Yunnan	25.04	102.41	1.14	3.1	94.3	88.18	0.503681	0.463737	1e-05	1e-05	0.019514	0.013049	Ind		landrace		10.5	17.3333
W323	Feienuo2	Guizhou	26.35	106.42	1.14	3.1	94.4	96.32	1e-05	1e-05	1e-05	1e-05	0.585279	0.414681	Jap		landrace
W324	Zimangfeie	Guizhou	26.35	106.42	1.13	3	94	96.61	1.7e-05	1.1e-05	1e-05	1e-05	0.423665	0.576286	Jap		landrace		7.5	123.333
W325	Guantuibaihe	Guizhou	26.35	106.42	1.14	3.1	94.5	96.77	0.000668	1e-05	1e-05	0.007661	0.018158	0.973493	TeJ		landrace		74.4	18.75
W326	Haolvguangnian	Guizhou	26.35	106.42	1.13	3	94.1	96.41	1.6e-05	2e-05	1e-05	1e-05	0.416989	0.582955	Jap		landrace		47.8333	34.2
W327	JinghuB	Anhui	37.51	117.18	1.14	3.1	94.3	97.04	1e-05	1e-05	1e-05	1e-05	1e-05	0.99995	TeJ		maintainer		21.6667	22
W328	Sibeitichao6	Beijing	39.9	116.4	1.14	3.1	94.2	94.55	0.351808	0.035656	1e-05	0.007942	0.033089	0.571494	Admix				30
W329	GPNO 5055	United States	38.54	-77.02	1.16	3.1	96.4	95.05	0.126875	1e-05	1e-05	1e-05	0.794694	0.078401	TrJ				15.3333	30.6667
W330	ASWINA 330	Bangladesh	23.51	90.24	1.16	3.1	96.3	91.59	0.000627	1e-05	0.999333	1e-05	1e-05	1e-05	Aus				11.6	13
