# Supplementary material for: Genome-wide association studies reveal that members of bHLH subfamily 16 share a conserved function in regulating flag leaf angle in rice (Oryza sativa)
Source: PLoS Genet. 2018 Apr 4;14(4):e1007323. doi: 10.1371/journal.pgen.1007323 (PMC5902044; doi:10.1371/journal.pgen.1007323)
Supplement: S6 Table — (XLS) [file pgen.1007323.s006.xls]

## Sheet: Sheet1
S6 Table The RNA seq data of OsbHLH genes in the flag leaf of 296 of 529 O.sativa
ID	RNA seq data
	LOC_Os02g51320	LOC_Os03g07540	LOC_Os04g54900	LOC_Os06g12210	LOC_Os10g26410	LOC_Os10g26460	LOC_Os04g56500
C001	0	0	0	0	0	0	1.12294
C003	0	0	0	0	0	0	0.930723
C004	0	0	0	0	0	0	0.85416
C005	0.0342738	0	0	0	0	0	1.11435
C007	0	0	0	0	0	0	1.08348
C008	0.0334007	0	0	0	0	0	0.886039
C010	0	0	0	4.33853	0	0	0.988703
C013	0	0	0	0	0	0	1.02459
C014	0	0	0	0	0	0	1.16479
C015	0	0	1.41101	0	1.67301	0	0.873494
C019	0	0	0	0	0	0	1.45176
C022	0	0	0	0	0	0	1.16146
C025	0	0	0	0	0	0	0.978837
C027	0	0	0	0	0	0	1.29886
C029	0.203965	0	0	0	0	0	1.45954
C030	0	0	0	0	0	0	1.51907
C036	0	0	0	0	0	0	1.09673
C038	0	0	0	0	0	0	0.937307
C041	0	0	0	0	0	0	1.04137
C042	0	0	0	0	0	0	1.30645
C044	0	0	0	0	0	0	1.13021
C045	0	0	0	0	0	0	1.1765
C046	0	0	0	0	0	0	1.0451
C049	0	0	0	0	0	0	1.18788
C051	0	0	0	0	0	0	1.08512
C057	0	0	0	0	0	0	0.956082
C065	0.0346687	0	0	0	0	0	0.439992
C066	0	0	0	0	0	0	0.973286
C069	0	0	0	0	0	0	0.855809
C072	0	0	0	0	0	0	1.06362
C073	0	0	0	0	1.48398	0	1.30909
C074	0	0	0	0	0	0	0.843704
C076	0	0	0.432158	0	0	0	1.10311
C078	0	0	0	0	0	0	0.438507
C083	0	0	0	0	0	0	0.88432
C084	0	0	0	0	0	0	0.868863
C086	0	0	0.884788	0	0	0	0.846616
C087	0	0	0	0	0	0	0.84576
C089	0	0	0	0	0	0	0.851175
C090	0	0	0	0	0	0	1.08223
C094	0	0	0	0	0	0	0.86383
C096	0	0	0	0	0	0	0.71484
C097	0	0	0	0	0	0	0.591612
C098	0.100917	0	0	1.65859	0	0	1.10401
C099	0.0327635	0	0	0	0	0	1.28669
C101	0	0	0	0	0	0	1.10851
C102	0	0	0	0	0	0	1.29206
C103	0	0	0	0	0	0	0.939945
C105	0	0	0	0	0	0	0.863144
C113	0	0	0	0	0	0	0.940808
C114	0	0	0	0	0	0	1.57013
C115	0	0	0	0	0	0	0.898962
C119	0	0	0	0	0	0	1.11575
C121	0	0	0	0	0	0	1.06399
C123	0	0	0	0	0	0	1.32537
C124	0.0602449	0	0	0	0	0	1.91346
C125	0	0	0	0	0	0	1.08962
C131	0	0	0	0	0	0	1.10787
C132	0	0	0	0	0	0	1.0721
C135	0	0	0	0	0	0	0.832299
C136	0	0	0	0	0	0	0.902314
C137	0	0	0	0	0	0	0.904586
C138	0.0334928	0	0	0	0	0	0.702936
C139	0	0	0	0	0	0	0.950358
C143	0	0	0	0	0	0	0.676595
C145	0	0	0	0	0	0	1.09793
C146	0	0	0	1.55674	0	0	0.666551
C147	0	0	0	0	0	0	1.19694
C148	0	0	0	0	0	0	0.99571
C151	0	0	0	0	0	0	0.917559
C152	0	0	0	0	0	0	0.877785
C153	0	0	0	0	0	0	1.52407
C160	0	0	0	0	0	0	0.868494
C162	0	0	0	0	0	0	1.65909
C163	0	0	0	0	0	0	1.37486
C164	0	0	0	0	0	0	1.37746
C166	0	0	0	0	0	0	1.02569
C169	0	0	0	0	0	0	0.943183
C171	0	0	0	0	0	0	0.864404
C175	0	0	0	0	0	0	0.986416
C176	0	0	0	0	0	0	0.484785
C178	0	0	0	0	0	0	0.901524
C179	0.0351932	0	0	1.5978	0	0	0.921624
C181	0	0	0	0	0	0	1.28772
C183	0	0	0	1.28325	0	0	1.26002
C184	0	0	0	0	0	0	1.07013
C185	0	0	0	0	0	0	0.865018
C186	0	0	0	0	0	0	1.00097
C190	0	0	0	0	0	0	1.23089
C191	0	0	0	0	0	0	1.00236
C192	0	0	0	0	0	0	0.655278
C193	0	0	0	0	0	0	1.79987
C194	0	0	0	0	0	0	0.555576
C195	0	0	0	0	0	0	0.760209
C197	0	0	0	0	0	0	1.06191
C198	0	0	0	0	0	0	0.772344
C199	0	0	0	0	0	0	1.41635
C200	0	0	0	0	0	0	0.369683
C201	0	0	0	0	0	0	0.869785
C202	0	0	0	0	0	0	0.975613
W001	0	0	0	0	4.99859	0	1.31748
W002	0	0	0	0	0	0	0.881443
W003	0	0	0	0	0	0	1.19438
W005	0.088627	0	0	2.50689	0	0	1.38144
W008	0	0	1.52457	0	0	0	1.44343
W009	0	0	0	0	1.37551	0	1.47187
W010	0	0	0	0	0	0	0.862801
W014	0	0	0	0	0	0	0.962189
W015	0	0	0	0	0	0	0.980998
W018	0	0	0	0	0	0	1.02306
W019	0	0	0	0.996567	0	0	1.58165
W022	0	0	0	0	0	0	0.830419
W023	0	0	0	0	0	0	0.964159
W024	0	0	0	0	0	0	0.876033
W025	0	0	0	0	0	0	0.959508
W026	0	0	2.74665	0	0	0	1.33456
W027	0	0	0	0	0	0	1.29004
W028	0	0	0	0	0	0	0.95986
W029	0	0	0	0	0	0	1.0283
W030	0	0	0	0	0	0	0.870881
W031	0	0	0	0	0	0	1.11509
W033	0	0	0	0	1.55395	0	1.24307
W034	0	0	0	0	1.50538	0	0.578967
W035	0	0	0	0	0	0	1.02928
W036	0	0	0	0	0	0	0.967262
W037	0	0	0	0	0	0	1.40113
W039	0	0	0	0	0	0	1.7409
W040	0	0	0	0	0	0	1.19321
W041	0	0	0	0	0	0	1.32657
W043	0	0	0	0	0	0	0.714825
W044	0	0	0	0	0	0	1.07807
W047	0	0	0	0	0	0	0.92498
W048	0	0	0	0	0	0	1.00378
W049	0	0	0	0	0	0	0.906877
W050	0	0	0	0	0	0	1.16581
W051	0	0	0	0	0	0	1.31301
W055	0	0	0	0	0	0	1.56917
W058	0	0	0	0	0	0	1.26103
W061	0	0	0	0	0	0	1.01379
W062	0.278766	0	0	0	0	0	1.0703
W065	0	0	0	0	0	0	1.0976
W066	0	0	0	0	0	0	1.17772
W067	0	0	0	0	0	0	0.851408
W068	0	0	0.318582	0	0	0	1.12519
W071	0.0811157	0	0	2.7411	0	0	0.914475
W072	0	0	0	0	1.42319	0	0.623392
W073	0	0	0	0	0	0	0.968174
W074	0	0	0	0	0	0	0.634891
W075	0	0	0	0	0	0	0.709314
W077	0	0	0	0	0	0	1.34802
W078	0	0	0	0	0	0	1.07716
W079	0	0	0	1.33483	0	0	1.00986
W081	0	0	0	0	0	0	1.02422
W083	0	0	0	0	0	0	0.998034
W084	0	0	0	0	0	0	0.820777
W085	0	0	0	5.13413	0	0	1.43439
W086	0	0	0	0	0	0	1.25463
W088	0	0	0	1.14984	0	0	0.987814
W089	0	0	0	0	0	0	1.1694
W091	0	0	0	0	0	0	1.04864
W094	0	0	0	0	0	0	0.992981
W097	0	0	0	0	0	0	1.05025
W100	0	0	0.421593	0	0	0	0.5018
W101	0	0	0	0	0	0	1.0772
W102	0	0	0	0	0	0	1.34309
W103	0	0	0	0	0	0	0.945562
W104	0	0	0	0	0	0	0.884727
W105	0	0	0	0	0	0	0.826359
W106	0	0	0	0	0	0	1.01988
W110	0	0	0	0	0	0	0.836893
W112	0	0	0	1.20023	1.1177	0	1.10004
W113	0	0	0	0	0	0	1.63264
W114	0	0	0	0	0	0	0.977786
W115	0	0	0	0	0	0	1.16242
W116	0	0	0	0	0	0	0.773527
W118	0	0	0	0	0	0	0.846148
W119	0	0	0	0	0	0	0.580852
W120	0	0	0	0	0	0	1.23822
W121	0.0349851	0	0	0	0	0	0.924815
W122	0	0	0	0	0	0	0.820107
W124	0	0	0	0	0	0	1.54911
W125	0	0	0	0	1.28151	0	1.32916
W127	0	0	0	0	0	0	0.654573
W128	0.0640281	0	0	0	0	0	1.16345
W129	0	0	0	0	0	0	0.979651
W131	0	0	0	0	0	0	1.19147
W132	0	0	0	0	0	0	0.998001
W133	0	0	0	0	0	0	1.22249
W134	0.0668966	0	0	0	0	0	1.19585
W135	0	0	0	0	0	0	0.821215
W136	0	0	0	0	0	0	0.995983
W137	0	0	0	0	0	0	1.11994
W138	0	0	0	0	0	0	0.70401
W140	0	0	0	0	1.64096	0	0.969383
W142	0	0	0	0	0	0	1.20628
W143	0.0341114	0	0	0	0	0	0.895901
W145	0	0	0.40372	0	0	0	0.506863
W146	0	0	0	0	0	0	0.884311
W147	0	0	0	0	0	0	0.818759
W148	0	0	0	0	0	0	1.20281
W149	0	0	0	0	0	0	1.25305
W150	0	0	0	0	0	0	0.832208
W151	0	0	0	0	0	0	1.02115
W155	0.145384	0	0	0	0	0	1.05218
W157	0	0	0	0	0	0	1.25603
W158	0	0	0	0	0	0	1.17866
W159	0	0	0	0	0	0	0.794171
W161	0	0	0	0	0	0	0.972943
W162	0.0388226	0	0	0	0	0	1.14534
W163	0.069286	0	0	0	0	0	0.943436
W164	0.0349368	0	0	0	0	0	1.61495
W166	0.0398678	1.0773	0	0	0	0	1.09532
W169	0	0	0	0	0	0	0.876495
W171	0.0905346	0	0	0	0	0	0.803335
W173	0	0	0	0	0	0	1.05847
W174	0	0	0	0	0	0	1.56561
W177	0	0	0	0	0	0	1.32239
W178	0	1.24247	0.430685	0	0	0	0.987655
W181	0	0	0	0	0	0	0.782407
W185	0	0	0	0	0	0	1.12581
W188	0.0390646	0	0	0	0	0	0.81604
W192	0	0	0	0	0	0	0.489958
W194	0	0	0	0	0	0	1.08133
W195	0	0	0	0	0	0	1.38427
W197	0.046284	0	0	0	0	0	1.28024
W198	0	0	0	0	0	0	1.41032
W199	0.0365603	0	0	0	0	0	0.958918
W200	0	0	0	0	0	0	1.3668
W203	0	0	0.357233	2.57404	0	0	0.886707
W208	0.0589227	0	0	0	0	0	1.06188
W212	0	0	0	0	0	0	1.36294
W213	0	0	0	0	0	0	0.949856
W215	0	0	0	0	0	0	0.846381
W218	0	0	0	0	0	0	0.97408
W223	0	0	0	0	0	0	1.06155
W224	0	0	0	0	0	0	0.991385
W227	0	0	0	0	0	0	0.830677
W229	0	0	0	0	0	0	1.18092
W230	0	0	0	0	0	0	0.763145
W237	0	0	0	0	0	0	1.0845
W238	0	0	0	0	0	0	1.05035
W239	0	0	0	0	0	0	0.963706
W240	0	0	0	0	0	0	1.04693
W243	0	0	0	0	1.33106	0	1.20601
W245	0	0	0	0	3.8466	0	0.728225
W246	0	0	0	0	1.76795	0	0.599107
W248	0	0	0	0	0	0	1.02292
W249	0	0	0	0	0	0	0.940253
W251	0	0	0	0	0	0	0.9113
W255	0	0	0	0	1.64012	0	0.990217
W256	0	0	0	0	0	0	0.73321
W257	0	0	0	0	0	0	1.17284
W261	0	0	0	0	0	0	0.710128
W265	0	0	0	0	0	0	0.914598
W266	0	0	0	0	0	0	0.98306
W267	0	0	0	0	0	0	0.972109
W268	0	0	0	0	0	0	0.988338
W269	0.0306874	0	0	0	0	0	1.31977
W270	0	0	0	0	0	0	1.44684
W271	0	0	0	0	0	0	1.2831
W272	0	0	0	0	0	0	0.943678
W273	0	0	0	0	1.28176	0	0.920241
W275	0	0	0	0	1.48101	0	1.10613
W276	0	0	0	0	0	0	1.08428
W279	0	0	0	0	0	0	0.633536
W280	0.0664507	0	0	0	0	0	1.21944
W281	0	0	0	0	0	0	1.11094
W282	0	0	0	0	0	0	0.812847
W284	0	0	0	0	0	0	1.08315
W285	0	0	0	0	1.116	0	1.39782
W286	0	0	0	0	1.56539	0	1.37159
W287	0	0	0.444965	0	1.51682	0	1.21022
W293	0	0	0	0	1.12128	0	1.00516
W294	0	0	0	0	0	0	0.907042
W296	0	0	0	0	2.46719	0	0.962823
W298	0	0	0	0	0	0	0.531466
W299	0.0377527	0	0	0	0	0	0.990007
W301	0	0	0	0	0	0	0.814286
W302	0.0704063	0	0	0	0	0	0.971974
W304	0	0	0	0	0	0	1.12373
W306	0	0	0	0	0	0	0.941147
W308	0	0	0	0	0	0	0.554502
W309	0.156254	0	0	0	0	0	0.958058
W310	0	0	0	0	0	0	0.878747
W313	0	0	0	0	0	0	1.00468
W314	0	0	0	0	0	0	0.489124
W316	0	0	0	0	0	0	0.630796
W318	0	0	0	0	0	0	0.86815
W320	0	0	0	0	0	0	1.13202
W321	0	0	0	0	2.57042	0	1.20022
W322	0	0	0	0	0	0	1.264
W325	0.0330943	0	0	0	0	0	0.970943
W326	0	0	0	0	0	0	0.923429
W328	0	0	0.37498	0	0	0	0.929971
W329	0	0	0	0	0	0	1.16188
W330	0	0	0	0	0	0	1.40475
